# Supplementary material for: Metabolome analysis of key genes for synthesis and accumulation of triterpenoids in Wolfiporia cocos
Source: Sci Rep. 2022 Jan 28;12:1574. doi: 10.1038/s41598-022-05610-3 (PMC8799705; doi:10.1038/s41598-022-05610-3)
Supplement: Supplementary file 1 — Supplementary Tables. [file 41598_2022_5610_MOESM1_ESM.xlsx]

## Sheet: Table S1
Table S1 The detail information of the different express metabolites of POS.
index	name	Hd17_mean	Hd34_mean	Hd51_mean	Ld17_mean	Ld34_mean	Ld51_mean	Hd17-vs-Hd34		Hd34-vs-Hd51		Ld17-vs-Ld34		Ld34-vs-Ld51		Hd17-vs-Ld17		Hd34-vs-Ld34		Hd51-vs-Ld51
								Pvalue	VIP	Pvalue	VIP	Pvalue	VIP	Pvalue	VIP	Pvalue	VIP	Pvalue	VIP	Pvalue	VIP
POS00002	(±)-Abscisic acid	6.2027e+06	3.38319e+06	3.72447e+06	2.78749e+06	1.5709e+06	888333	0.00826044	1.15434	0.834847	0.151683	0.167722	0.587995	0.0287638	0.841744	0.0116699	0.75535	0.00152062	0.474722	0.0993992	0.649343
POS00004	(22E,24E)-1α,25-dihydroxy-26,27-diethyl-22,23,24,24a-tetradehydro-24a-homovitamin D3 / (22E,24E)-1α,25-dihydroxy-26,27-diethyl-22,23,24,24a-tetradehydro-24a-homocholecalciferol	7.46575e+07	9.94821e+07	1.59218e+08	4.36107e+07	4.80928e+07	6.24481e+07	0.132764	1.97195	0.198834	3.30195	0.659298	1.40244	0.189953	2.34524	0.0187759	2.27734	0.00490155	2.90075	0.0449384	4.14665
POS00005	(22R)-1α,25-dihydroxy-22-methoxy-26,27-dimethyl-23,23,24,24-tetradehydrovitamin D3 / (22R)-1α,25-dihydroxy-22-methoxy-26,27-dimethyl-23,23,24,24-tetradehydrocholecalciferol	3.79141e+06	4.98387e+06	1.65758e+07	605139	318747	399222	0.255087	0.354854	0.0237599	2.02351	0.216765	0.321689	0.574911	0.0791121	0.000116977	0.847842	0.000305727	0.971359	0.00354026	2.05754
POS00006	(24RS)-28,28,28-trifluoro-25-hydroxyvitamin D2 / (24RS)-28,28,28-trifluoro-25-hydroxyergocalciferol	3.95795e+07	3.7871e+07	9.48631e+07	2.95162e+06	1.81833e+06	1.21589e+06	0.888757	0.0793976	0.00295369	4.55142	0.485255	0.538851	0.577554	0.188319	5.84084e-06	2.94916	0.00937161	2.65181	1.62655e-06	5.11429
POS00007	(R)-(+)-Lactamide	1.27433e+08	1.94127e+08	1.42965e+08	9.22594e+07	1.77491e+08	1.43098e+08	0.0775863	3.15979	0.500378	2.32706	0.000246529	9.1972	0.219188	4.01647	0.0350986	2.495	0.638336	0.418286	0.998514	0.0231362
POS00008	1,3-Dihydroxyacetone	1.7726e+07	1.69356e+07	1.66727e+07	1.06185e+07	1.22392e+07	1.2384e+07	0.769365	0.405306	0.943061	0.0701183	0.152591	1.12055	0.928857	0.247459	0.00380233	1.24413	0.048655	0.778787	0.225183	0.682915
POS00009	18-acetoxy-PGF2α-11-acetate	1.78944e+08	2.41056e+08	2.86824e+08	3.69135e+07	2.57824e+07	4.43039e+07	0.133407	3.60518	0.475936	2.78747	0.306044	1.45829	0.0746301	2.96227	9.70728e-06	5.81468	0.000117636	6.70367	0.00083253	7.75153
POS00010	18-acetoxy-PGF2α-11-acetate methyl ester	5.79713e+06	6.57237e+06	1.65305e+07	936155	640208	1.0904e+06	0.565044	0.0153656	0.00988289	1.85832	0.49098	0.204835	0.314849	0.381557	0.000677184	1.04989	7.93409e-05	1.09727	0.000460869	2.06495
POS00011	1-Linoleoyl-Rac-Glycerol	1.03676e+07	6.06032e+06	2.87066e+06	2.28142e+06	2.3019e+06	1.53051e+06	0.0188475	1.60093	0.160502	0.706203	0.984782	0.246844	0.493112	0.605943	0.000292476	1.38628	0.00708446	0.691379	0.53551	0.247916
POS00013	1-Stearoyl-Sn-Glycerol-3-Phosphocholine	782829	1.48987e+06	5.49249e+06	1.09812e+06	8.60389e+06	2.31567e+07	0.0230885	0.442642	0.0175399	1.09633	0.0230368	2.74614	0.0461248	3.10364	0.0506654	0.164744	0.0296932	1.0742	0.0136685	1.90517
POS00014	2,4-Dimethylquinoline	5.29173e+08	6.07587e+08	3.40721e+08	2.82573e+08	1.02011e+08	3.15002e+07	0.52624	2.16113	0.05376	6.86048	0.00459275	11.1102	0.0391055	7.37184	0.00847175	7.00206	0.000709741	10.117	0.00117671	8.65151
POS00015	26,26,26,27,27,27-hexafluoro-1α,25-dihydroxyvitamin D3 / 26,26,26,27,27,27-hexafluoro-1α,25-dihydroxycholecalciferol	2.06179e+07	1.59875e+07	1.91075e+07	1.32929e+07	4.48771e+06	2.42808e+06	0.225435	1.07841	0.510762	0.5866	0.0398544	2.06358	0.192713	1.31019	0.0894103	0.999288	0.00701102	1.42961	0.00061127	2.00291
POS00016	2-amino-4-cyano-butanoic acid	5.90528e+06	3.25065e+06	2.43351e+06	2.24701e+06	2.56155e+06	3.84218e+06	0.00628692	1.17941	0.377284	0.250431	0.568951	0.531224	0.0770923	0.780435	0.000467099	0.927146	0.279892	0.138174	0.155487	0.389184
POS00017	2-Amino-5-methoxybenzoic acid	1.24263e+07	1.07355e+07	2.47771e+06	9.02765e+06	6.11325e+06	3.74387e+06	0.564775	0.426081	0.0147578	1.75645	0.345078	0.739874	0.0186358	1.43848	0.301252	0.501375	0.111008	0.662319	0.341282	0.331113
POS00019	2'-Deoxyinosine	3.74444e+06	4.01776e+06	622947	2.78263e+06	2.22688e+06	2.20722e+06	0.80316	0.116213	0.010081	1.09502	0.457956	0.161219	0.977114	0.269833	0.179216	0.353168	0.135268	0.313206	0.0283134	0.528967
POS00020	2-Hydroxy-6-methylpyridin-3-carboxylic acid	2.34483e+07	3.86659e+07	3.3498e+07	3.39173e+07	3.73451e+07	4.75695e+07	0.0427775	1.38345	0.571309	0.77471	0.38408	0.72094	0.333931	2.54376	0.189499	0.850358	0.36153	0.213091	0.315698	1.40248
POS00021	3-(1-Pyrazolyl)-L-alanine	5.5329e+08	3.23409e+08	1.12766e+08	1.89043e+08	1.2037e+08	3.47268e+07	0.0209478	9.62421	0.00744884	8.38963	0.0441862	6.1663	0.000154615	8.3295	0.000283939	9.23159	0.00624228	5.7993	0.0153337	3.97149
POS00022	3'-Aenylic acid	3.28442e+06	5.28817e+06	6.25574e+06	1.61428e+06	1.10621e+06	1.58487e+06	0.330445	0.415898	0.662873	0.191503	0.532858	0.335355	0.236321	0.332775	0.213124	0.472854	0.033389	0.768769	0.00696353	1.05106
POS00023	3-Methylbutylamine	1.04356e+07	1.16224e+07	5.64548e+07	2.7082e+06	4.74305e+06	2.24941e+06	0.850981	0.783261	0.370644	2.53906	0.523012	1.21104	0.431132	1.59186	0.0261713	1.10558	0.293855	0.187603	0.280576	2.3627
POS00024	3-Methylquinoline	2.08779e+08	1.16439e+08	1.25458e+08	1.60706e+08	1.3485e+08	4.15801e+07	0.000578706	6.90203	0.752538	0.732661	0.728663	0.82081	0.223066	8.4486	0.0291883	2.98332	0.804436	1.38052	0.00947558	4.24369
POS00026	4-Phenylbutazone	7.91414e+06	1.90092e+07	1.46297e+07	9.28574e+06	3.57342e+06	1.4736e+06	0.0119052	1.9654	0.297502	0.582534	0.00123777	2.09378	0.00234684	1.2887	0.344213	0.293753	0.00153795	1.74838	2.85617e-05	1.84601
POS00035	Agmatine	1.4859e+07	3.06415e+07	2.73646e+07	1.81052e+07	5.61617e+07	2.14467e+07	0.071105	1.34411	0.805911	0.522811	0.0103436	5.93761	0.0143732	6.03416	0.633201	0.426575	0.073994	2.17336	0.631291	0.443203
POS00038	Arg Ile	5.25534e+06	5.86827e+06	6.60811e+06	3.92474e+06	5.32851e+06	2.86358e+06	0.62181	0.344173	0.714095	0.338207	0.121928	0.88989	0.00186946	1.40235	0.182781	0.3353	0.643082	0.270695	0.0533123	0.822285
POS00039	Arg Leu Phe	4.38239e+06	7.79347e+06	1.9175e+07	370672	828081	130761	0.159804	0.894349	0.00647315	2.09187	0.392305	0.313975	0.194581	0.655179	3.47056e-06	0.986863	0.0116479	1.15191	1.70223e-05	2.27704
POS00040	Arg Met Thr	1.60219e+07	1.39597e+07	4.92462e+06	2.95922e+07	1.69422e+07	7.15521e+06	0.560855	0.785915	0.035435	1.78745	0.012559	2.69765	0.00311937	3.05816	0.00714735	1.52055	0.425394	0.570026	0.429559	0.504409
POS00041	Arg Val Tyr	2.87509e+07	3.92664e+07	6.28021e+07	1.09019e+07	5.17137e+06	7.18949e+06	0.115154	1.51691	0.154368	2.15409	0.0146501	1.81871	0.276494	0.68386	9.55094e-05	2.0147	0.000139952	2.64451	0.00297365	3.48786
POS00042	Asn Thr Thr	2.49613e+07	2.66735e+07	1.93048e+07	3.13113e+06	8.24743e+06	6.94063e+06	0.806893	0.0182763	0.705373	0.394899	0.328973	1.94316	0.801593	0.921724	4.13248e-05	2.28787	0.0405542	1.59314	0.507054	0.913286
POS00043	Asp Leu Val	6.68152e+06	3.52535e+06	908676	2.27553e+06	1.83278e+06	958188	0.00525732	1.24594	0.0139559	0.863923	0.535141	0.137317	0.0164637	0.98945	0.00119021	0.937523	0.0109633	0.387116	0.949069	0.0113501
POS00049	Biliverdin	6.3533e+06	9.84628e+06	5.44479e+06	2.90793e+06	2.71418e+06	5.40716e+06	0.0922114	1.07748	0.315098	0.749472	0.759789	0.0439852	0.0445709	1.31094	0.000187608	0.834353	0.00353631	1.1088	0.992478	0.0374799
POS00050	Butylamine	1.25964e+09	1.04559e+09	1.02348e+09	5.39182e+08	9.91839e+08	1.03568e+09	0.260651	9.69575	0.938327	1.19448	0.043414	19.5337	0.894279	3.85706	0.00127041	13.1148	0.803314	1.47526	0.974354	1.16282
POS00051	Cilastatin	5.11321e+06	4.55818e+06	1.89436e+06	1.10509e+07	5.43371e+06	2.99862e+06	0.566641	0.46078	0.0418828	0.881229	0.0121442	1.83336	0.0189495	1.43942	0.00824979	1.01946	0.39869	0.325725	0.312343	0.389557
POS00053	Crassostreaxanthin B	7.52046e+06	3.28757e+06	1.46619e+07	23869.3	60533	1294.96	0.120844	1.00366	0.0093052	1.97625	0.411648	0.146426	0.165281	0.195517	0.00345339	1.1886	0.0617569	0.742203	0.000991022	1.94122
POS00056	Diflorasone diacetate	1.40614e+06	1.307e+06	1.56023e+06	2.75137e+06	2.07343e+06	678633	0.867929	0.271471	0.852037	0.112809	0.136486	0.563851	0.000160512	1.0613	0.0376121	0.387926	0.115397	0.269481	0.502933	0.232313
POS00058	Diisooctyl phthalate	5.4755e+06	3.13854e+06	4.08722e+06	2.94294e+06	2.6354e+06	2.49286e+06	0.0255758	1.03735	0.447486	0.362424	0.501579	0.203354	0.804025	0.0592803	0.0151578	0.70689	0.329063	0.206709	0.223887	0.42126
POS00060	DL-a-Hydroxybutyric acid	4.75111e+07	6.34713e+07	1.43138e+08	8.17661e+07	1.05275e+08	1.13638e+08	0.0971696	2.13662	0.00637785	4.93075	0.163291	4.36312	0.625734	0.308372	0.0058714	2.43526	0.0189188	2.52595	0.252637	2.12726
POS00061	Dl-Dihydrosphingosine	6.63968e+07	7.75829e+07	1.24151e+07	3.30202e+07	6.74116e+07	6.25869e+07	0.541486	0.621123	0.0024776	4.88635	0.00289049	5.27092	0.639482	0.227394	0.0113271	2.58276	0.552698	0.76987	0.000349762	3.5128
POS00062	D-Leucine	9.5709e+06	8.60287e+06	7.00614e+06	1.6571e+06	3.59181e+06	2.18877e+06	0.483503	0.417097	0.485285	0.333138	0.191897	1.15981	0.356465	0.822954	1.05389e-05	1.37592	0.0125754	0.815986	0.0412761	0.94767
POS00063	Dl-Proline	1.6192e+08	1.29756e+08	1.65135e+08	7.46845e+07	6.17169e+07	6.1244e+07	0.143241	3.61361	0.445717	2.39335	0.328631	0.700369	0.976801	0.631692	0.000113247	4.58926	0.00520987	3.11966	0.0372362	4.31891
POS00065	D-Myo-inositol 4-monophosohate	3.07216e+07	2.18886e+07	1.97953e+07	1.6795e+07	1.23366e+07	1.0543e+07	0.0352409	2.04312	0.838079	0.397563	0.257075	0.817706	0.437755	1.19412	0.00783625	1.60073	0.0105474	0.956638	0.365516	0.789432
POS00067	D-Pipecolinic acid	1.56735e+07	1.96376e+07	9.29068e+06	1.0113e+07	1.20748e+07	1.2228e+07	0.328698	0.498415	0.00348299	1.89649	0.441024	1.02607	0.953023	0.35476	0.141589	0.90252	0.028486	0.961211	0.222693	0.666764
POS00068	Emetine	6.33162e+07	9.85535e+06	6.22569e+06	3.64556e+07	1.06965e+07	5.9525e+06	0.00301426	4.89389	0.118558	1.02561	0.0307275	3.99812	0.61667	1.89479	0.0930854	2.02524	0.928943	0.176501	0.897154	0.0291223
POS00071	Farnesylacetone	1.66928e+07	2.1392e+07	1.7803e+07	1.55103e+07	1.18967e+07	1.36975e+07	0.140065	1.48404	0.517469	0.646413	0.274883	0.769354	0.497605	0.546154	0.704311	0.0689978	0.0107333	1.19646	0.438985	0.5522
POS00074	Galactinol	1.22064e+08	1.20379e+08	7.45905e+07	8.54298e+07	7.72627e+07	7.22536e+07	0.933043	0.5453	0.227562	2.87029	0.543997	0.602937	0.708493	1.41501	0.0125356	2.59479	0.0580331	2.17669	0.943448	0.0643091
POS00077	Geranylgeraniol	319393	217004	402674	1.71138e+06	3.54587e+07	3.31849e+07	0.427645	0.157083	0.406375	0.138049	0.0212079	5.76556	0.880691	0.228768	0.0059189	0.495187	0.0171963	2.43334	0.00230985	2.80779
POS00080	Glu Val Arg	6.62633e+06	5.9437e+06	966257	4.12645e+06	2.28229e+06	1.25099e+06	0.698315	0.736128	0.00357252	1.25098	0.200825	0.77014	0.148063	1.03035	0.19567	0.5546	0.0133819	0.572911	0.735343	0.0945504
POS00082	Gly Val Phe	1.48768e+07	9.95221e+06	1.33256e+06	3.00855e+06	1.39042e+06	596729	0.0486632	1.55821	0.000343732	1.7475	0.142486	0.763694	0.0822182	0.868047	0.000136802	1.62023	0.000100356	1.17383	0.456958	0.21138
POS00084	GS 1500	1.23297e+06	1.30091e+06	8.80868e+06	888772	3.45385e+06	9.68759e+06	0.85261	0.112017	0.0941674	1.21912	0.0217043	1.61671	0.0704973	2.09635	0.24367	0.222823	0.0508167	0.557954	0.864046	0.195497
POS00086	Hexadecan-1-ol	4.18134e+07	5.70211e+07	5.61374e+07	3.43589e+07	3.04554e+07	3.56999e+07	0.143718	2.48065	0.963798	0.245252	0.464212	0.737501	0.438073	1.14283	0.156788	0.720651	0.0210869	2.00426	0.271376	1.41432
POS00089	Hydrocortisone	439330	237300	102195	2.0952e+06	479659	192729	0.0361797	0.285668	0.145071	0.173542	0.000697566	1.117	0.00872531	0.506996	0.000547818	0.580352	0.0276787	0.204024	0.27847	0.106499
POS00091	Ile Asp Glu	5.54672e+06	4.03516e+06	1.3466e+06	4.79545e+06	3.42285e+06	1.5897e+06	0.281281	0.809091	0.073816	0.724009	0.395739	0.403379	0.0229848	1.45925	0.69376	0.162648	0.486793	0.0101671	0.849632	0.0470768
POS00093	Ile Ile Ala	3.48352e+07	1.54126e+07	2.65575e+06	9.24719e+06	6.36896e+06	2.78233e+06	0.00293861	3.21715	0.00236879	1.76633	0.418232	0.485278	0.0674704	2.03965	0.000661797	2.26604	0.0117012	0.822832	0.953081	0.0269373
POS00094	Ile Ile Ile	8.28271e+06	4.83151e+06	2.45666e+06	2.38998e+06	1.98488e+06	1.04514e+06	0.0114507	1.31177	0.00304994	0.777644	0.623699	0.0718016	0.0336897	1.03236	0.000798454	1.08786	0.000634903	0.598298	0.00777694	0.570859
POS00096	Ile Phe	1.32667e+07	6.56631e+06	3.39073e+06	3.77248e+06	2.10414e+06	1.45068e+06	0.00695786	1.76354	0.146805	0.672843	0.181017	0.688615	0.185144	0.774396	0.00112026	1.35932	0.000657338	0.752156	0.320522	0.429495
POS00099	L-Alanyl-L-leucine	2.89362e+07	1.62906e+07	8.63835e+06	1.06012e+07	4.76108e+06	2.09481e+06	0.0110828	2.43385	0.290035	0.898703	0.138062	1.38796	0.0416167	1.64654	0.00445583	1.82006	0.000275233	1.34231	0.345944	0.761558
POS00100	Lasalocid	6.68436e+06	5.38695e+06	1.22335e+07	438946	1.29869e+06	215332	0.503063	0.293603	0.00468	1.52831	0.448903	0.330891	0.341384	0.402408	0.000130201	1.16331	0.0565653	0.85122	5.59821e-07	1.81841
POS00104	Leu Gln Ala	1.8178e+07	1.01667e+07	2.19522e+06	5.00095e+06	2.94117e+06	1.20945e+06	0.0117455	2.13062	0.00901461	1.46763	0.271002	0.617414	0.0488823	1.3362	0.000472248	1.65985	0.00238038	0.852857	0.608698	0.210727
POS00107	Leu Ile Asp	6.71457e+06	3.61901e+06	552357	2.55722e+06	1.87504e+06	1.21934e+06	0.0106335	1.22942	0.00113405	0.983779	0.427915	0.295033	0.0957205	0.769834	0.00459838	0.867354	0.0143193	0.37084	0.20586	0.266327
POS00110	Leu Ser Phe	1.2299e+07	8.44775e+06	1.39949e+06	8.71599e+06	9.37198e+06	7.4086e+06	0.0698746	1.3598	0.002361	1.50945	0.831759	0.658113	0.411717	1.41887	0.202176	0.593482	0.708235	0.436145	0.00364517	1.13281
POS00111	Leu Thr Ile	9.2671e+06	4.82684e+06	813375	2.54149e+06	2.16697e+06	1.10191e+06	0.0163399	1.41766	0.00322143	1.09322	0.669313	0.0510926	0.0141889	1.08901	0.00146959	1.12707	0.00967681	0.47308	0.697747	0.0910684
POS00112	Leu Val Ala	1.57125e+06	1.44733e+06	850782	4.30698e+06	3.39241e+06	1.85456e+06	0.698971	0.289287	0.225071	0.294733	0.474828	0.211018	0.0466147	1.32075	0.0313095	0.63039	0.013219	0.629725	0.0740219	0.361958
POS00114	Lincomycin	3.17938e+06	975763	94938.9	708309	514853	298573	0.0208577	1.07094	5.59423e-05	0.560186	0.453546	0.126974	0.0787243	0.484293	0.013801	0.699456	0.0100616	0.195205	0.0512619	0.18056
POS00117	L-Saccharopine	1.24172e+07	7.26471e+06	5.65733e+06	1.21516e+07	4.3227e+06	1.3379e+06	0.0582673	1.50869	0.396988	0.51797	0.000369926	2.55632	0.020478	1.65311	0.900932	0.195786	0.15721	0.487035	0.000620559	1.0653
POS00118	L-Serine	1.00228e+07	9.24468e+06	8.63956e+06	4.33487e+06	5.46227e+06	6.56129e+06	0.747102	0.194277	0.874077	0.124962	0.397302	0.822596	0.48078	0.00795713	0.00984096	1.05476	0.0855927	0.679238	0.564588	0.472136
POS00119	L-Tyrosine	1.01938e+07	8.92893e+06	2.63218e+06	7.3803e+06	5.10071e+06	3.24795e+06	0.595008	0.423609	0.0225438	1.48846	0.346597	0.646523	0.0231746	1.27598	0.28274	0.486967	0.10102	0.611407	0.620155	0.163385
POS00124	Mesterolone	32156.9	61358.9	1.41376e+06	53068.3	2.21787e+06	1.27671e+07	0.135231	0.0949962	0.30693	0.461683	0.0115056	1.50558	0.0402631	2.80756	0.298775	0.0351987	0.0117372	0.627605	0.0331587	1.48374
POS00126	Methocarbamol	7.14391e+06	7.01049e+06	1.70837e+06	4.79879e+06	5.47279e+06	8.19727e+06	0.939273	0.225761	0.0149099	1.38412	0.563634	0.720014	0.204111	0.637157	0.0536199	0.600244	0.398559	0.131203	0.0103352	1.14783
POS00128	Methyl tridecanote	3.83214e+06	9.32601e+06	465115	25179.2	132970	2387.62	0.207022	1.20826	0.0493073	1.44766	0.321744	0.125328	0.233836	0.132944	0.00361366	0.8589	0.0420964	1.29366	0.234645	0.223137
POS00130	Moxidectin	4659.68	6151.09	1.26462e+06	5695.89	318459	4.75252e+06	0.775056	0.00893893	0.343006	0.429641	0.0296464	0.546195	0.0241646	1.90475	0.839068	0.00453153	0.0298391	0.231533	0.126382	0.735338
POS00131	N6-Acetyl-L-lysine	1.12583e+07	9.85059e+06	1.23194e+07	7.16391e+06	3.50973e+06	1.44988e+06	0.756202	0.755532	0.804597	0.391497	0.163916	1.10871	0.0308782	1.46884	0.410377	0.621304	0.00303414	0.854273	0.284637	1.04156
POS00133	N-Acetylcadaverine	4.59066e+07	3.86962e+07	4.19068e+07	2.08081e+07	2.00825e+07	1.30811e+07	0.43384	1.98947	0.869957	0.254423	0.919292	0.258901	0.109285	2.25321	0.00954217	2.11051	0.0440094	1.16082	0.135925	1.94256
POS00136	N-Demethylpromethazine sulfoxide	769316	1.77359e+06	1.19486e+06	945629	1.84328e+06	4.45488e+06	0.00811147	0.54848	0.442972	0.223004	0.130038	0.857395	0.0109773	1.22338	0.458252	0.0848746	0.906801	0.0756658	0.00619118	0.837065
POS00139	N-Tetradecanamide	3.03683e+07	3.72222e+07	3.23591e+07	2.75485e+07	2.27208e+07	2.60377e+07	0.148107	1.59317	0.582435	0.61305	0.352567	0.652101	0.477666	0.698685	0.539577	0.289308	0.0141825	1.44392	0.465906	0.691081
POS00140	Nε,Nε,Nε-trimethyllysine	1.05309e+08	9.77086e+07	6.90157e+07	3.0852e+07	7.25082e+06	1.65199e+07	0.763534	0.201496	0.225587	1.59565	0.00440105	4.55798	0.0204793	3.14101	0.000560203	4.10238	0.00132465	4.42669	0.000184393	3.74356
POS00141	Octanal	9.32064e+06	6.78666e+06	3.15812e+06	1.24599e+07	8.80966e+06	6.88919e+06	0.16334	1.06144	0.0335777	1.11624	0.0856585	1.32252	0.210171	0.659287	0.149031	0.567069	0.226936	0.453202	0.0184056	0.899983
POS00142	Oleamide	5.69652e+09	8.19878e+09	7.82828e+09	4.70561e+09	4.13274e+09	4.89623e+09	0.0909792	32.7496	0.890848	2.75142	0.414213	10.1822	0.391472	15.0089	0.159168	8.11954	0.0129941	26.4177	0.252736	17.2968
POS00144	Penbutolol	3.38114e+06	780906	2.94282e+06	82416.7	70962.2	36957.8	0.00248555	1.10763	0.0019711	0.899601	0.782917	0.0238982	0.253651	0.166254	0.000130903	0.880039	0.0684692	0.34466	2.10786e-05	0.889948
POS00146	Phe Ala Ala	7.42374e+06	4.70402e+06	315261	4.31743e+06	3.01809e+06	1.23088e+06	0.026588	1.20141	5.73622e-05	1.27003	0.343817	0.51298	0.00910718	1.38893	0.058292	0.640011	0.0704841	0.283175	0.0021023	0.462521
POS00153	Pro-Leu	1.57532e+07	2.20554e+07	3.45241e+07	6.03101e+06	1.13099e+07	1.94245e+07	0.0635071	1.04299	0.228973	1.47457	0.0254639	2.31872	0.0450063	2.14407	0.000218625	1.51098	0.00716919	1.22369	0.156345	1.41529
POS00154	Propionyl-L-carnitine	1.03749e+07	6.24394e+06	739754	3.02503e+06	2.41573e+06	1.45902e+06	0.0435726	1.4618	0.00470871	1.23999	0.488623	0.199876	0.0463423	1.03793	0.000225966	1.24744	0.0273531	0.501968	0.21332	0.273567
POS00155	p-Tolualdehyde	6.55853e+07	1.08055e+08	6.61302e+06	1.65133e+08	7.35334e+07	1.11686e+08	0.315072	1.88436	0.0259185	6.26371	0.00376879	8.45846	0.199384	3.74305	0.00158854	4.34334	0.417923	0.940788	0.00166708	5.05018
POS00157	Resveratrol	7.51117e+07	8.43395e+07	8.00236e+07	5.25782e+07	5.39698e+07	4.80449e+07	0.436345	1.52786	0.874597	0.296607	0.882081	0.21381	0.430733	0.974274	0.0290561	1.67668	0.0258007	2.21841	0.230669	1.80074
POS00160	Scopoletin	4.90506e+06	3.5225e+06	2.79866e+06	1.75463e+06	1.95153e+06	4.84862e+06	0.0676705	0.711611	0.246843	0.160758	0.855552	0.122354	0.0203108	1.2691	0.000594578	0.828634	0.175084	0.424649	0.00359402	0.68142
POS00161	Ser Leu	1.38291e+07	7.61337e+06	1.1683e+07	4.53739e+06	2.2739e+06	972574	0.014129	1.67193	0.645157	0.6314	0.178823	0.775515	0.0474889	1.17174	0.00340141	1.31001	0.0002275	0.926966	0.238224	1.07068
POS00163	Ser Phe	6.53065e+06	3.6533e+06	3.85566e+06	1.9662e+06	969599	481923	0.0183931	1.16385	0.944651	0.122047	0.163579	0.52357	0.0903358	0.701185	0.00205517	0.933148	0.000379463	0.613327	0.257271	0.589145
POS00165	sn-Glycero-3-phosphocholine	2.59977e+09	2.38969e+09	1.39568e+09	1.80148e+09	1.97782e+09	1.79385e+09	0.580591	7.88689	0.234712	12.5355	0.673642	10.6371	0.645827	12.9162	0.0197527	11.791	0.398004	2.68579	0.603431	4.03113
POS00166	Spermidine	2.83852e+07	2.22062e+07	2.36076e+07	1.20973e+07	7.56656e+06	3.91029e+06	0.266306	1.77863	0.868178	0.0571058	0.209864	1.02239	0.0803586	1.83179	0.00515986	1.81634	0.00628891	1.36844	0.022278	1.89141
POS00168	Spongouridine	6.8252e+06	4.35973e+06	9.82763e+06	5.54389e+06	3.39137e+06	1.34542e+06	0.0714221	1.11736	0.0282517	1.33225	0.272275	0.703967	0.0191238	1.43481	0.524012	0.22662	0.39001	0.0761508	0.00161406	1.49976
POS00170	Stearidonic acid	9.86521e+07	1.04862e+08	6.8322e+07	1.73551e+07	3.50378e+07	3.78415e+07	0.802615	0.129158	0.579183	1.37653	0.31603	3.59422	0.87586	0.530138	1.86999e-05	4.40768	0.028975	3.15118	0.62337	1.23366
POS00171	Tetrahydrocorticosterone	7.72903e+06	8.66558e+06	2.79861e+07	852321	1.13442e+06	983754	0.699709	0.14395	0.00061184	2.63085	0.506786	0.38	0.72542	0.169611	2.32416e-05	1.28411	0.00662343	1.21889	9.2152e-06	2.67228
POS00174	Thr Phe	8.5114e+06	4.52558e+06	2.88704e+06	2.93505e+06	1.90905e+06	1.0476e+06	0.00622348	1.42194	0.492356	0.294691	0.31497	0.385209	0.0727252	0.961815	0.00218192	1.03114	0.00228912	0.544188	0.432362	0.379512
POS00175	Thr Val Ile	1.54218e+07	8.558e+06	1.48192e+06	4.6804e+06	3.19067e+06	1.76905e+06	0.0113538	1.79487	0.0010692	1.48261	0.391235	0.385323	0.158071	1.18953	0.00134987	1.44408	0.00210492	0.776952	0.824454	0.059445
POS00176	Thr-Leu	331835	808409	1.8511e+06	450503	2.80239e+06	6.11669e+06	0.0019256	0.420477	0.377222	0.374406	0.0458609	1.50907	0.0940944	1.28871	0.158741	0.109353	0.0829965	0.553083	0.0435606	0.889745
POS00180	Tyr Arg Lys	9.46691e+06	1.21831e+07	1.74881e+07	4.29622e+06	5.16404e+06	9.40103e+06	0.167723	0.629856	0.248112	0.95279	0.443085	0.749091	0.0225817	1.65659	0.00109545	1.04962	0.00288019	1.10694	0.0855485	1.10351
POS00183	Tyramine	2.92713e+07	5.41942e+07	1.76368e+06	8.42884e+07	3.64158e+07	5.37883e+07	0.250392	1.65896	0.0245017	4.50843	0.00590922	6.07037	0.251682	2.2747	0.00166308	3.25901	0.416269	0.675024	0.00198009	3.5332
POS00187	Uridine diphosphate-N-acetylglucosamine	3.7335e+07	4.26831e+07	2.62733e+07	2.31354e+07	3.06448e+07	3.51926e+07	0.421624	0.53335	0.269777	1.50544	0.282533	2.35475	0.609208	0.495207	0.00646314	1.70927	0.172952	0.875007	0.546554	0.777566
POS00191	Val Ile	7.99379e+07	4.04803e+07	2.01624e+07	2.42441e+07	1.17944e+07	6.09006e+06	0.00623189	4.32321	0.25174	1.58189	0.147505	1.90776	0.0826314	2.53263	0.00137743	3.28122	0.000486772	1.93574	0.399469	1.0681
POS00194	Val Leu Leu	1.93151e+07	9.52497e+06	1.33885e+06	5.25454e+06	3.78243e+06	2.04245e+06	0.00611405	2.14153	0.000892858	1.65347	0.360959	0.422634	0.0331147	1.41302	0.000532086	1.68098	0.00448658	0.741574	0.517707	0.206605
POS00195	Val Leu Phe	2.88303e+07	3.04476e+07	3.06323e+07	2.03276e+07	2.09526e+07	2.00708e+07	0.728151	0.396361	0.983713	0.0108865	0.797985	0.42417	0.750858	0.379918	0.00788179	1.25324	0.0571511	1.1455	0.221496	1.08399
POS00196	Val Leu Ser	1.50541e+07	7.04477e+06	969556	4.60138e+06	2.85291e+06	1.31388e+06	0.00507551	1.90622	0.000466112	1.42871	0.269124	0.606951	0.0119194	1.3317	0.00177854	1.4052	0.00266248	0.672435	0.653909	0.119699
POS00198	Val Val	9.01184e+06	6.7692e+06	9.15812e+06	5.93496e+06	2.61444e+06	900225	0.116301	1.09193	0.754173	0.3762	0.0808624	1.15467	0.0119163	1.39165	0.131908	0.605753	0.00275033	0.734455	0.288576	0.907494
POS00200	α-Linolenic acid	1.55074e+07	1.77338e+07	9.53975e+06	4.99237e+06	5.96783e+06	7.74797e+06	0.656299	0.112327	0.333486	0.758435	0.733615	0.872616	0.574688	0.304713	0.00240096	1.54007	0.0388834	1.32457	0.804926	0.193001
POS00201	α-Nicotinamide adenine dinucleotide	8.59731e+06	9.56539e+06	5.09629e+06	2.87473e+06	4.27481e+06	4.98143e+06	0.521116	0.186252	0.0974972	0.955484	0.429042	1.06794	0.713319	0.0135075	0.000147749	1.1521	0.0254844	0.766794	0.961559	0.0299166
POS00203	γ-Linolenic acid	5.47882e+06	4.68924e+06	1.7293e+07	1.82357e+06	2.94068e+06	2.70199e+06	0.401297	0.572614	0.0605583	1.84238	0.0802331	0.993675	0.682809	0.27294	0.000504344	0.900976	0.0499438	0.449492	0.0337718	1.78376
POS00204	γ-Nonanolactone	5.71196e+06	1.64416e+07	3.33031e+07	343919	1.03515e+06	668289	0.276255	1.34744	0.424443	1.93022	0.217947	0.726808	0.522938	0.417781	6.43546e-05	1.12115	0.128433	1.51514	0.0998628	2.15737
POS00211	Embramine	10944.9	123391	347765	8395.59	405120	2.26766e+06	5.80775e-05	0.211677	0.212942	0.200052	0.000521049	0.648275	0.0110215	1.2627	0.67062	0.0115634	0.00577113	0.230511	0.0109869	0.620447
POS00218	Mizolastine	5.86355e+06	5.64524e+06	2.72252e+06	6.78724e+06	5.81221e+06	3.87751e+06	0.812848	0.230964	0.0612604	0.919916	0.147001	0.593843	0.0195592	1.23648	0.14892	0.213442	0.859264	0.085967	0.377727	0.360536
POS00221	Oxomemazine	7.40515e+06	6.82303e+06	1.95314e+06	1.82652e+07	1.80266e+07	1.06501e+07	0.726561	0.583888	0.0314583	1.1006	0.966152	0.370619	0.0341152	2.86571	0.0497171	1.25896	0.00388779	1.5492	0.00125519	1.38566
POS00222	Hydroxyethylpromethazine	163698	725686	327130	1.31511e+06	4.19765e+06	5.97432e+06	0.0392153	0.464191	0.318734	0.285911	0.00774733	1.70388	0.33126	0.866236	0.0579254	0.431596	0.000711828	0.80695	0.0060355	1.10585
POS00223	Oxatomide	3.40874e+06	1.4145e+06	66288.8	1.17919e+06	484921	237787	0.000955183	1.0043	1.34491e-05	0.732537	0.112377	0.503589	0.000165812	0.528612	0.00273977	0.667614	0.000202335	0.376504	0.0263589	0.163684
POS00225	Lafutidine	427408	1.29981e+06	4.34291e+06	86816.7	446096	736261	0.00174868	0.59113	0.00577548	1.0285	0.0388671	0.590353	0.221031	0.306686	4.95207e-06	0.282186	0.00704849	0.378117	0.00188058	0.937683
POS00245	3,5,7-trihydroxy-2-(4-hydroxy-3,5-dimethoxyphenyl)-3,4-dihydro-2H-1-benzopyran-4-one	4.36095e+06	7.67739e+06	1.15048e+07	6.74262e+06	2.78932e+06	4.20449e+06	0.369154	0.893586	0.561052	0.703984	0.00536013	1.7631	0.252373	0.647724	0.30961	0.482473	0.129103	0.840457	0.233523	0.828593
POS00253	2-amino-4-({1-[(carboxymethyl)-C-hydroxycarbonimidoyl]-2-[(1-hydroxy-2,4-diphenylbutan-2-yl)sulfanyl]ethyl}-C-hydroxycarbonimidoyl)butanoic acid	1.70746e+07	1.82684e+07	5.24579e+06	8.27391e+06	8.86471e+06	9.57344e+06	0.734409	0.254014	0.00512327	2.15745	0.698356	0.639437	0.703166	0.135936	0.00147044	1.39249	0.0132095	1.18171	0.128229	0.812871
POS00258	6-{[12-(6,11-dihydroxy-2,2,5-trimethyl-10-oxo-3,4,5,10-tetrahydro-2H-1-oxa-5-azatetraphen-4-yl)-6-hydroxy-2,2,5-trimethyl-10-oxo-5,10-dihydro-2H-1-oxa-5-azatetraphen-11-yl]oxy}-3,4,5-trihydroxyoxane-2-carboxylic acid	1.34314e+07	7.66659e+06	4.52111e+06	2.22256e+06	2.83877e+06	3.31031e+06	0.00294487	1.69083	0.479907	0.431335	0.611903	0.600777	0.676937	0.0833573	4.67705e-06	1.6117	0.00635115	0.841185	0.778828	0.193888
POS00270	2-hydroxy-3-(sulfooxy)benzoic acid	7.53484e+07	7.89427e+07	7.51565e+07	4.94953e+07	5.10416e+07	5.41917e+07	0.771426	0.265353	0.856883	0.230139	0.781804	0.85471	0.669827	0.597833	0.00287243	2.3235	0.0349797	2.02349	0.281426	1.4497
POS00275	3,4,5-trihydroxy-6-{[(2E)-2-methyl-3-phenylprop-2-en-1-yl]oxy}oxane-2-carboxylic acid	4.93675e+06	1.92074e+06	694311	1.83256e+06	720739	1.59399e+06	0.0038064	1.15993	0.0663865	0.551467	0.00321055	0.840193	0.112998	0.598637	0.00247059	0.822493	0.00810876	0.405704	0.220697	0.345183
POS00291	{[1-(4-methoxyphenyl)pentan-3-yl]oxy}sulfonic acid	1.47834e+06	1.67249e+06	5.60804e+06	806100	834096	1.16425e+06	0.480979	0.0574349	0.000614841	1.21062	0.893178	0.148986	0.17373	0.374179	0.014848	0.348472	0.00629773	0.366327	0.000234152	1.09697
POS00293	(4E)-5-(4-methoxyphenyl)penta-1,4-dien-3-one	4.93811e+07	5.72521e+07	3.80328e+07	2.9519e+07	3.07985e+07	2.74637e+07	0.461088	1.54494	0.269316	1.65304	0.793405	0.274941	0.454646	0.870521	0.00241639	1.81889	0.0266114	2.07961	0.454769	0.844509
POS00294	(4E)-5-(4-methoxyphenyl)penta-1,4-dien-3-one	1.8354e+07	3.15612e+07	1.97484e+07	1.55084e+07	1.39968e+07	1.59651e+07	0.117175	2.17897	0.224079	1.4944	0.580102	0.592463	0.556211	0.819648	0.298882	0.413557	0.0461246	1.66091	0.530796	0.489301
POS00296	(4E)-5-(4-methoxyphenyl)penta-1,4-dien-3-one	5.79464e+07	5.79761e+07	6.77342e+07	1.1296e+08	1.27234e+08	9.11408e+07	0.996306	0.315518	0.555372	0.637498	0.667394	1.25793	0.204619	5.42994	0.0301281	3.11892	0.0182297	3.3633	0.244994	1.55263
POS00326	[4-(5-hydroxy-7-methoxy-8-methyl-4-oxo-4H-chromen-3-yl)-2-methoxyphenyl]oxidanesulfonic acid	1.39234e+07	1.49853e+07	1.48849e+07	8.98756e+06	8.70796e+06	6.7119e+06	0.787357	0.0315898	0.98255	0.0966331	0.804422	0.0774495	0.222898	0.868781	0.0525221	0.954821	0.0859292	0.97812	0.0371524	1.21166
POS00329	3,3-dimethyloxirane-2-carbaldehyde	1.43474e+07	1.77155e+07	2.01597e+07	1.06455e+07	1.03536e+07	9.70433e+06	0.367709	0.839253	0.660653	0.320791	0.812378	0.283489	0.533078	0.258001	0.024654	0.774623	0.0614355	1.08453	0.0333716	1.38615
POS00332	5,7,8-trihydroxy-2-(4-hydroxy-3-methoxyphenyl)-3-methoxy-3,4-dihydro-2H-1-benzopyran-4-one	9.36662e+07	1.17077e+08	1.12449e+08	2.88427e+07	4.15931e+07	4.9022e+07	0.59907	0.376317	0.937036	0.00240725	0.519124	2.99546	0.775273	0.548884	0.0784834	3.36895	0.0484746	3.19868	0.256326	2.66844
POS00333	(3-{8-[5,7-dihydroxy-2-(4-hydroxyphenyl)-4-oxo-3,4-dihydro-2H-1-benzopyran-3-yl]-5,7-dihydroxy-4-oxo-3,4-dihydro-2H-1-benzopyran-2-yl}phenyl)oxidanesulfonic acid	2.89409e+07	3.92936e+07	1.67315e+07	1.38768e+07	1.6268e+07	2.04277e+07	0.215649	1.0701	0.0165952	2.44449	0.573434	1.1955	0.509815	0.758331	0.01896	1.7534	0.00823536	1.90104	0.611004	0.527322
POS00341	{2-[(3-methylbut-2-enoyl)oxy]-2-{9-[(3-methylbut-2-enoyl)oxy]-2-oxo-2H,8H,9H-furo[2,3-h]chromen-8-yl}propoxy}sulfonic acid	61315.4	663977	694562	195181	1.53319e+06	1.10215e+06	0.00485217	0.382384	0.964088	0.0348966	0.0482482	1.12577	0.53917	0.4558	0.0528625	0.150186	0.187908	0.366291	0.584492	0.156033
POS00352	3,4-dihydroxy-5-(3,4,5-trihydroxybenzoyloxy)benzoic acid	5.01825e+06	4.26891e+06	2.37498e+06	4.01773e+06	2.31789e+06	720111	0.452311	0.201171	0.24601	0.594551	0.044024	1.06855	0.00280019	1.21189	0.193122	0.306273	0.0730191	0.533466	0.217108	0.417613
POS00364	-	3.95726e+07	2.73762e+07	1.45007e+07	2.19669e+07	1.30269e+07	3.41979e+06	0.182178	2.6414	0.134602	1.54891	0.062545	1.85615	0.013898	2.80542	0.0486569	1.85847	0.0237593	1.23153	0.125583	1.18079
POS00379	{4-[3-(5-methoxy-2,2-dimethyl-2H-chromen-6-yl)propanoyl]phenyl}oxidanesulfonic acid	3.08815e+07	2.95941e+07	1.33196e+07	1.41159e+07	1.34767e+07	1.21993e+07	0.752877	0.70976	0.0150892	2.15946	0.847702	0.240514	0.624552	0.975364	0.000716922	1.86578	0.00160842	1.47375	0.820467	0.122922
POS00383	3-methoxybenzene-1,2-diol	1.66233e+07	1.7873e+07	8.45751e+06	1.24644e+07	1.22401e+07	1.13848e+07	0.710552	0.349391	0.0267729	1.6968	0.879084	0.0967657	0.5054	0.549267	0.0191317	0.839605	0.113574	0.811726	0.181632	0.540359
POS00396	3-(3,4,5-trimethoxyphenyl)prop-2-enoic acid	5.37359e+06	2.9147e+06	1.67332e+06	2.75639e+06	910995	431695	0.0155043	0.945769	0.311784	0.415322	0.00063509	1.164	0.136605	0.708736	0.000724878	0.757916	0.0230007	0.541588	0.216919	0.365277
POS00397	-	5.85837e+06	7.376e+06	2.01914e+06	5.513e+06	4.11515e+06	3.73666e+06	0.438574	0.314084	0.0406666	1.29587	0.282663	0.629068	0.725599	0.450697	0.75165	0.0880168	0.130897	0.492172	0.290647	0.427627
POS00402	CL(8:0/13:0/14:0/i-14:0)	508817	872517	9.44991e+06	1.05994e+06	1.75189e+07	5.39915e+07	0.29693	0.292925	0.36086	1.09658	0.0363491	4.00613	0.0931587	4.82949	0.0879891	0.247542	0.0347167	1.64583	0.0548633	2.84077
POS00406	CL(8:0/11:0/13:0/i-15:0)	866342	1.27409e+06	7.19647e+06	3.42975e+06	1.36208e+07	3.60536e+07	0.0557721	0.259766	0.222224	1.00878	0.0874115	3.03349	0.0245093	4.00691	0.000479778	0.708906	0.0439551	1.37273	0.00476809	2.55041
POS00407	CL(8:0/10:0/a-13:0/18:2(9Z,11Z))	23965.7	88373.3	5.32896e+06	238333	5.55604e+06	3.79813e+07	0.38074	0.0940295	0.339104	0.879717	0.0088676	2.35846	0.00427533	5.28788	0.00895588	0.186437	0.007603	1.00416	0.00906323	2.68323
POS00408	CL(8:0/10:0/12:0/a-13:0)	756041	251847	312765	473442	3.94899e+06	1.06744e+07	0.0117893	0.587053	0.778482	0.077075	0.0199181	1.89089	0.069558	2.01537	0.173619	0.190551	0.0144812	0.820704	0.0070695	1.51114
POS00411	CL(8:0/8:0/11:0/18:2(9Z,11Z))	8.88638e+06	8.96971e+06	2.55262e+06	4.08223e+06	2.47707e+06	6.70674e+06	0.97142	0.229243	0.00771475	1.54826	0.156939	0.713914	0.138582	1.59003	0.0138255	0.885284	0.00676804	1.06602	0.147209	0.77424
POS00413	CL(8:0/8:0/8:0/i-17:0)	13266.1	31863.7	486031	30933.2	1.15511e+06	2.74409e+06	0.11669	0.0464956	0.130446	0.284246	0.0167943	1.07158	0.105107	0.951399	0.350719	0.0425826	0.0168067	0.443733	0.023664	0.678152
POS00414	PS(24:1(15Z)/22:6(4Z,7Z,10Z,13Z,16Z,19Z))	9.19023e+06	1.18094e+07	996553	3.00557e+06	3.34663e+06	4.00178e+06	0.347247	0.832386	0.00115001	2.08384	0.714242	0.479624	0.563214	0.195773	0.0012671	1.13261	0.00595525	1.16442	0.0152924	0.813448
POS00418	PG(i-13:0/18:2(9Z,11Z))	9.28448e+06	9.14577e+06	3.99464e+06	1.41093e+07	9.72389e+06	5.18462e+06	0.9414	0.210089	0.0765523	1.1929	0.175827	1.26178	0.0118882	2.09269	0.124613	0.808703	0.782706	0.204896	0.600085	0.298407
POS00427	PGP(i-13:0/i-19:0)	2.81521e+06	3.98496e+06	541359	1.15475e+07	1.26599e+07	1.53923e+07	0.308862	0.447669	0.00957438	1.18356	0.733322	0.437345	0.269972	1.00388	0.00519348	1.27926	0.00356407	1.15351	1.83375e-07	1.9648
POS00438	DG(11M3/13M5/0:0)	1.28336e+07	1.14262e+07	9.32892e+06	5.08224e+06	7.67426e+06	9.15013e+06	0.674859	0.661371	0.501219	0.384368	0.0355908	1.54656	0.485578	0.422695	0.0109348	1.3234	0.142772	0.62607	0.949649	0.0716268
POS00441	DG(11D5/11D3/0:0)	1.31832e+07	1.36657e+07	9.59196e+06	7.45297e+06	7.87929e+06	8.73371e+06	0.827315	0.0424715	0.275731	0.786769	0.779736	0.359883	0.541827	0.28271	0.00422377	1.03714	0.0204326	0.906513	0.790482	0.100237
POS00455	CDP-DG(20:4(8Z,11Z,14Z,17Z)/20:1(11Z))	575795	840092	9.91474e+06	904450	8.01884e+06	3.9929e+07	0.400666	0.276874	0.363374	1.12692	0.0134804	2.70726	0.118212	4.66038	0.224235	0.170478	0.0130259	1.13912	0.180085	2.07226
POS00464	PA(8:0/i-12:0)	2.678e+06	3.79289e+06	1.16112e+07	875406	1.23916e+06	2.04704e+06	0.440771	0.456143	0.00239219	1.65145	0.610485	0.168231	0.440578	0.672513	0.00862601	0.548262	0.108583	0.672126	0.000161168	1.502
POS00465	PA(21:0/i-24:0)	1.04924e+07	1.54717e+07	2.1542e+07	2.27398e+06	1.61584e+06	2.73132e+06	0.169811	1.02108	0.180743	1.34021	0.317242	0.311471	0.0887231	0.689417	1.60313e-05	1.39504	0.00166631	1.67626	4.51328e-05	2.24393
POS00469	PA(8:0/12:0)	85977.3	240214	1.5173e+06	415724	3.64165e+06	1.02729e+07	0.0125482	0.22821	0.27439	0.437664	0.0214447	1.80242	0.0199123	2.18072	0.000410911	0.265923	0.0165893	0.768401	0.00402875	1.40997
POS00470	PA(8:0/12:0)	344800	570362	5.23649e+06	1.30305e+06	6.65269e+06	2.11431e+07	0.0833332	0.21981	0.128354	0.972714	0.0343356	2.30005	0.0224894	3.27985	0.00240651	0.428079	0.0189039	1.01879	0.0185433	1.79947
POS00471	PA(24:1(15Z)/20:5(5Z,8Z,11Z,14Z,17Z))	7.1756e+06	7.07554e+06	2.15448e+06	1.97308e+07	9.10951e+06	3.34363e+06	0.956965	0.378094	0.0272553	1.2379	0.0394367	2.36678	0.0117057	2.35567	0.0145657	1.46734	0.396237	0.478679	0.405475	0.324946
POS00474	PA(22:6(4Z,7Z,10Z,13Z,16Z,19Z)/24:1(15Z))	4.79233e+06	2.40858e+06	473193	1.5035e+06	785116	377274	0.00223116	1.14851	0.00102042	0.77001	0.185418	0.42566	0.0726099	0.688152	0.000754072	0.812894	0.000922651	0.428507	0.765506	0.0627163
POS00475	PA(22:6(4Z,7Z,10Z,13Z,16Z,19Z)/20:1(11Z))	3.54989e+06	1.68147e+06	231057	538918	254270	56858	0.00704791	1.03671	0.00229844	0.617838	0.212922	0.248477	0.0402993	0.476926	0.000152351	0.808734	0.000804203	0.409387	0.42469	0.116007
POS00497	LysoPA(24:0/0:0)	1.26582e+07	1.16474e+07	1.25559e+07	3.04398e+06	2.20792e+06	956872	0.7222	0.316706	0.780852	0.164245	0.433827	0.453539	0.146338	0.95717	9.06906e-06	1.49552	0.00585519	1.26447	9.0587e-05	1.77887
POS00501	PE-NMe2(22:6(4Z,7Z,10Z,13Z,16Z,19Z)/24:1(15Z))	2.21979e+07	3.25736e+07	4.39863e+07	4.80164e+06	3.43519e+06	5.67989e+06	0.181512	1.48653	0.219827	1.81925	0.326132	0.428831	0.0993249	0.954007	1.66121e-05	2.02245	0.00191893	2.42801	3.10868e-05	3.2023
POS00505	PE-NMe2(20:0/20:5(5Z,8Z,11Z,14Z,17Z))	1.48949e+07	1.87023e+07	2.26737e+07	1.41648e+07	2.29461e+07	3.0141e+07	0.0708604	0.64897	0.361803	0.840367	0.0220935	3.06989	0.0921694	1.63372	0.719347	0.247756	0.213034	0.789585	0.142608	0.874626
POS00506	PE-NMe2(18:4(6Z,9Z,12Z,15Z)/18:4(6Z,9Z,12Z,15Z))	6.14558e+06	2.90105e+06	8512.04	2.12101e+06	1.36764e+06	190441	0.0449934	1.39171	0.0235223	0.953578	0.420855	0.328195	0.0726576	1.12167	0.00540842	0.906273	0.241334	0.184694	0.00750152	0.186651
POS00508	PE-NMe2(15:0/18:1(11Z))	728761	994569	5.71992e+06	271515	208160	234975	0.322068	0.184642	1.5647e-05	1.31023	0.271685	0.137227	0.730692	0.0893524	5.141e-05	0.318693	0.0108427	0.380797	1.95202e-06	1.1892
POS00509	PE-NMe2(15:0/18:1(11Z))	480814	595430	4.12457e+06	103477	87293.5	101194	0.632301	0.0637773	4.58439e-05	1.14967	0.299161	0.0575498	0.697502	0.0712723	0.00660455	0.285317	0.0324807	0.307082	7.23389e-06	1.0471
POS00521	PE-NMe(20:5(5Z,8Z,11Z,14Z,17Z)/24:1(15Z))	3.52406e+06	2.52335e+06	254607	1.52391e+06	2.41468e+06	879666	0.265132	0.712769	0.00612319	0.903557	0.241873	0.658583	0.0177335	1.26403	0.0243786	0.603222	0.896324	0.0601535	0.0312666	0.32075
POS00529	PE-NMe(18:4(6Z,9Z,12Z,15Z)/14:1(9Z))	1.01328e+07	4.88374e+06	1.08272e+06	1.31012e+06	816287	580711	0.000323017	1.75836	0.00546618	1.03691	0.266107	0.287256	0.290388	0.426969	1.7106e-06	1.45619	4.16731e-05	0.779976	0.599798	0.157258
POS00530	PE-NMe(18:3(6Z,9Z,12Z)/22:5(4Z,7Z,10Z,13Z,16Z))	369107	290757	34507.4	2.21094e+06	849978	251385	0.611964	0.145051	0.0796935	0.228553	0.00312351	1.00361	0.00478126	0.71689	0.000215045	0.633025	0.0185196	0.311186	0.012759	0.213282
POS00537	PS(24:1(15Z)/20:5(5Z,8Z,11Z,14Z,17Z))	530253	420569	550089	369.063	235325	2.31525e+06	0.533931	0.268053	0.758404	0.13011	0.00495648	0.501256	0.0195867	1.30583	0.00722904	0.325952	0.0711983	0.106502	0.0642995	0.540907
POS00539	PS(24:0/22:1(13Z))	1.46717e+07	1.48359e+07	959916	2.82633e+07	3.74792e+07	2.56433e+07	0.95163	0.304073	0.00019441	2.38523	0.275661	2.31086	0.0866602	3.26259	0.0706177	1.29089	0.00120456	2.14481	0.000209091	2.44113
POS00543	PS(22:6(4Z,7Z,10Z,13Z,16Z,19Z)/15:0)	2.07055e+09	2.7172e+09	2.272e+09	1.94973e+09	1.52002e+09	1.73104e+09	0.116732	17.8185	0.527812	6.99805	0.279581	8.62247	0.509734	6.04299	0.75237	0.355879	0.010315	13.6981	0.420249	6.50251
POS00547	PS(22:1(13Z)/16:1(9Z))	4.41689e+06	8.15657e+06	1.50373e+07	1.82506e+06	1.68078e+06	2.94129e+06	0.040814	1.03893	0.0558096	1.43424	0.741231	0.0216207	0.0294696	0.849977	0.000447315	0.757195	0.00205532	1.13805	0.00155396	1.70278
POS00548	PS(22:0/18:2(9Z,12Z))	8.75045e+06	1.09769e+07	1.87926e+07	2.49825e+06	4.26744e+06	6.49742e+06	0.215736	0.51454	0.0675657	1.44539	0.137369	1.13446	0.23237	0.795972	0.000435323	1.16679	0.00184936	1.11508	0.0100145	1.62198
POS00549	PS(22:0/18:2(9Z,12Z))	2.47999e+07	3.30114e+07	5.36549e+07	1.44133e+07	1.58896e+07	2.09485e+07	0.130473	1.15001	0.195829	1.94904	0.651046	0.807256	0.164339	1.44795	0.0119746	1.33953	0.005343	1.66961	0.0475205	2.39822
POS00555	PS(20:2(11Z,14Z)/20:0)	3.71314e+07	3.94775e+07	5.89993e+07	1.26432e+07	1.14635e+07	1.68617e+07	0.772154	0.176345	0.177624	2.1407	0.757722	0.219034	0.204225	1.22006	0.000137339	2.34578	0.00453031	2.2561	0.00493188	3.04436
POS00556	PS(20:2(11Z,14Z)/18:0)	2.53258e+06	3.83231e+06	6.48079e+06	984826	330934	583794	0.369528	0.456482	0.145704	0.902563	0.0656964	0.510009	0.208974	0.206259	0.00160477	0.558181	0.0287752	0.796754	0.000134654	1.23199
POS00563	PS(18:0/22:1(13Z))	3.85217e+06	5.79808e+06	6.32017e+06	4.55105e+06	7.25607e+06	9.32066e+06	0.00576369	0.687525	0.775405	0.18949	0.0193872	1.69453	0.119631	0.803148	0.153396	0.230431	0.185342	0.474282	0.144527	0.596359
POS00564	PS(16:0/24:0)	3.02785e+07	517335	1.71984e+06	1.95403e+07	2.23542e+07	4.00492e+07	0.0713872	3.66687	0.00892292	0.604765	0.777914	0.889642	0.0874988	3.43515	0.517659	1.17425	0.0151497	1.87001	4.71269e-05	3.19143
POS00565	PS(16:0/18:3(6Z,9Z,12Z))	1.48422e+07	1.97768e+07	1.67299e+07	1.2973e+07	1.04261e+07	1.21979e+07	0.0995168	1.59756	0.560743	0.543765	0.367863	0.566606	0.453495	0.574156	0.495369	0.184686	0.00713119	1.23453	0.367923	0.634557
POS00566	PS(15:0/22:6(4Z,7Z,10Z,13Z,16Z,19Z))	1.03292e+06	2.90413e+06	5.51749e+06	84970.6	716890	2.4333e+06	0.0450607	0.662687	0.415684	0.528172	0.0311958	0.792141	0.0150898	1.1536	0.00295733	0.463014	0.0236187	0.553786	0.331788	0.507492
POS00568	PS(15:0/22:1(13Z))	3.62985e+07	7.01072e+07	6.0674e+07	5.01387e+07	6.84823e+07	8.31051e+07	0.00820728	3.20941	0.74701	0.76052	0.11522	3.85638	0.342155	1.36217	0.0204297	1.49895	0.909352	0.235981	0.454371	1.25023
POS00570	PS(15:0/18:4(6Z,9Z,12Z,15Z))	3.34371e+06	3.00827e+06	1.22674e+06	4.92055e+06	3.30591e+06	1.90466e+06	0.578321	0.331393	0.0426207	0.72116	0.103764	0.762319	0.0117295	1.15705	0.107081	0.427282	0.631274	0.155483	0.328067	0.272163
POS00571	PS(15:0/18:4(6Z,9Z,12Z,15Z))	1.16862e+07	1.0191e+07	4.35907e+06	2.46168e+07	1.22089e+07	6.7709e+06	0.487802	0.776856	0.0464121	1.30344	0.0135779	2.72688	0.0206296	2.16114	0.00965179	1.48848	0.392659	0.489354	0.324164	0.567769
POS00580	FAHFA(22:6(4Z,7Z,10Z,13Z,16Z,19Z)/14-O-22:6(4Z,7Z,10Z,13Z,16Z,19Z))	1.39984e+07	1.05779e+07	1.13606e+07	7.7444e+06	8.5598e+06	9.50569e+06	0.0621787	1.35013	0.633509	0.374213	0.533295	0.887431	0.527365	0.30821	0.00323335	1.18757	0.142592	0.351559	0.310248	0.425408
POS00581	FAHFA(18:1(9Z)/10-O-16:0)	9.42183e+06	1.157e+06	2.8314e+06	115050	135619	42844.8	0.00126897	1.89716	0.143097	0.662875	0.770937	0.0418593	0.0870216	0.22733	0.000382045	1.41228	0.100943	0.397276	0.0106605	0.76028
POS00592	Eicosanoic acid, trimethylsilyl ester	2.85654e+07	2.67357e+07	6.52304e+07	4.89647e+06	1.97656e+06	1.87537e+06	0.83421	0.88429	0.0895347	2.933	0.0210371	1.22818	0.90842	0.26596	0.00174694	2.33479	0.00345868	2.17396	0.00857435	3.44366
POS00604	CL(a-13:0/i-24:0/18:2(9Z,11Z)/18:2(9Z,11Z))[rac]	3.85661e+07	2.68423e+07	8.49575e+07	1.014e+07	2.23615e+06	1.26916e+06	0.331975	2.62284	0.0238247	3.96028	0.0100337	2.22157	0.28893	0.907126	0.0174191	2.43796	0.00267856	2.0607	0.00253901	4.18787
POS00605	CL(a-13:0/a-21:0/a-17:0/i-24:0)[rac]	725059	904647	1.50833e+06	310303	2.97085e+06	7.99208e+06	0.813286	0.194273	0.444659	0.44759	0.0240517	1.63136	0.049527	1.81043	0.297564	0.152761	0.112378	0.459917	0.0102204	1.17255
POS00606	CL(i-13:0/i-21:0/i-17:0/i-16:0)	1.37974e+06	2.0073e+06	362754	2.38911e+06	3.42649e+06	5.50385e+06	0.276927	0.344773	0.0155869	0.778857	0.0563178	0.887733	0.00513381	1.22366	0.0300359	0.378759	0.0416862	0.413608	2.41376e-06	1.16335
POS00607	MG(i-19:0/0:0/0:0)	9.54887e+06	1.00923e+07	1.13447e+07	4.50776e+06	4.11027e+06	5.36856e+06	0.810918	0.257248	0.669181	0.227559	0.677579	0.0833994	0.223015	0.963001	0.000372948	1.05133	0.0215253	1.03617	0.0154126	1.09498
POS00608	MG(i-15:0/0:0/0:0)	6.17133e+06	5.33592e+06	6.07376e+06	562514	473443	165437	0.408598	0.600716	0.776186	0.238264	0.830163	0.0525172	0.232001	0.470637	2.36818e-05	1.14939	5.25892e-05	0.97398	0.0354933	0.996209
POS00610	MG(10:0/0:0/0:0)	7265.46	9070.73	193344	86955	1.17827e+06	4.4166e+06	0.828816	0.015119	0.287934	0.164657	0.0199821	1.05218	0.0123288	1.56134	0.000528149	0.129504	0.0142066	0.460089	0.00177027	1.00672
POS00611	MG(10:0/0:0/0:0)	6.03229e+06	5.04774e+06	1.50467e+06	3.06568e+06	2.07644e+06	889271	0.679499	0.565379	0.0336584	0.885736	0.330282	0.369982	0.0106773	1.17476	0.244017	0.605638	0.00243786	0.56223	0.644295	0.173488
POS00620	(25R)-3beta,4beta-dihydroxycholest-5-en-26-oate(1-)	1.29788e+07	1.31498e+07	1.65186e+07	3.07881e+06	1.44114e+06	551033	0.956674	0.0694766	0.337886	0.773203	0.165062	0.772834	0.276284	0.840032	0.000137693	1.50768	0.00190387	1.48895	1.11228e-05	2.10329
POS00624	3-phosphonato-D-glyceroyl Phosphate(4-)	4.58214e+07	4.10465e+07	3.87385e+07	3.18149e+07	3.07684e+07	3.20316e+07	0.679248	0.535383	0.89341	0.158286	0.803556	0.0528441	0.780874	0.450347	0.0301618	1.53426	0.353794	1.07874	0.636875	0.566681
POS00630	7alpha-hydroxy-3-oxochol-4-en-24-oic Acid	1.63816e+06	1.47083e+06	346880	3.50476e+06	1.96446e+06	771721	0.70215	0.259696	0.0186193	0.623631	0.0414641	0.904474	0.004127	1.08691	0.016986	0.551774	0.281999	0.248392	0.154637	0.237612
POS00643	O-decanoyl-L-carnitine	1.67857e+06	1.52748e+06	5.0124e+06	300088	466340	301242	0.770961	0.223449	0.000149738	1.0953	0.291224	0.282227	0.27807	0.411819	0.00437154	0.550294	0.0163748	0.431863	1.98951e-06	1.10812
POS00647	N-butylformamide	6.66232e+07	5.93457e+07	2.98768e+07	2.02537e+07	2.28153e+07	2.75136e+07	0.429056	1.38734	0.104991	2.39245	0.483392	1.44199	0.439459	1.06934	1.39579e-05	3.36153	0.000616837	2.48197	0.884599	0.183242
POS00650	1D-myo-inositol 1,4-bisphosphate(4-)	4.62694e+06	6.65869e+06	3.72891e+06	5.16065e+06	7.37285e+06	9.05476e+06	0.157463	0.610175	0.0585193	0.959479	0.122023	1.24923	0.350335	0.438345	0.484853	0.174003	0.685886	0.242646	0.00308499	1.10227
POS00659	Lc3Cer	4.40848e+06	5.69155e+06	1.03186e+07	3.53769e+06	1.41127e+06	380306	0.215877	0.395576	0.00437568	1.20344	0.166509	0.943377	0.244315	0.819517	0.507495	0.185902	0.00440056	0.842358	1.16033e-06	1.66123
POS00662	Docosanoylcarnitine	1.05023e+08	1.35989e+08	1.12401e+08	9.77902e+07	7.48503e+07	8.67698e+07	0.133571	3.85503	0.505575	1.66439	0.261398	2.0259	0.471871	1.48591	0.711251	0.163503	0.00987841	3.08536	0.447419	1.37047
POS00670	5-(3-Pyridyl)-2-hydroxytetrahydrofuran	1.83498e+06	3.20613e+06	1.2066e+07	5.95678e+06	8.90979e+06	1.03215e+07	0.0188574	0.78097	0.0068538	1.58789	0.088247	1.50281	0.44437	0.412116	0.00212545	0.909113	0.00132527	1.00749	0.557985	0.398298
POS00672	4-Hydroxy-4-(methylnitrosoamino)-1-(3-pyridinyl)-1-butanone	6.22401e+07	6.10517e+07	5.97694e+07	3.74979e+07	4.14573e+07	4.58689e+07	0.906961	0.287019	0.941132	0.113901	0.423676	1.68424	0.536904	0.676763	0.00143746	2.37784	0.0639209	1.59854	0.396089	1.04542
POS00675	4-(Methylnitrosamino)-1-(1-oxido-3-pyridinyl)-1-butanone	1.29255e+07	1.40049e+07	1.53373e+07	9.3676e+06	7.54551e+06	7.48267e+06	0.633322	0.453588	0.749396	0.200224	0.433961	0.457347	0.967237	0.0864815	0.148346	0.666044	0.0134381	1.04788	0.0624833	1.1175
POS00676	4-(Methylnitrosamino)-1-(1-oxido-3-pyridinyl)-1-butanone	8.39243e+06	1.0814e+07	1.66982e+07	7.74396e+06	5.8607e+06	5.55304e+06	0.278809	0.727146	0.140546	0.710053	0.142561	0.923034	0.844403	0.146298	0.476872	0.223455	0.053066	0.888691	0.00677295	1.37248
POS00680	N-Oleoyl phenylalanine	2.98562e+06	521714	919689	493217	423139	581796	0.00639373	1.09166	0.254154	0.267558	0.587144	0.00563018	0.318179	0.318153	0.00609203	0.714932	0.3962	0.0591839	0.349742	0.178772
POS00691	5S,6S-epoxy-15R-hydroxy-ETE	6.31222e+07	6.57281e+07	7.20035e+07	2.16421e+07	2.15835e+07	4.30591e+07	0.798367	0.135849	0.835037	0.622086	0.990088	0.629475	0.0360297	3.75291	7.13509e-05	3.13808	0.000558699	2.83814	0.347426	1.58651
POS00695	1-nitrosonaphthalene	1.71191e+09	1.637e+09	1.68221e+09	1.08922e+09	1.1634e+09	1.19506e+09	0.755802	3.38992	0.915227	1.4077	0.586803	7.36735	0.853687	0.119651	0.00217186	11.6976	0.0585481	7.67084	0.237507	7.5419
POS00698	1-nitrosonaphthalene	5.62846e+07	5.97882e+07	6.03002e+07	3.84428e+07	4.12649e+07	4.04071e+07	0.686279	0.562248	0.974165	0.0807318	0.556472	1.13063	0.871957	0.280759	0.00472451	1.83062	0.048665	1.61926	0.186338	1.54463
POS00706	Methacrolein	2.34831e+07	2.0423e+07	1.85653e+07	1.44737e+07	1.65709e+07	1.19127e+07	0.566188	0.607867	0.746143	0.583697	0.390537	0.909391	0.119746	1.36245	0.015737	1.31023	0.435017	0.451431	0.129565	0.942991
POS00708	Dihomolinoleic acid	5.95403e+06	3.05402e+06	5.56238e+06	28172.4	16534.3	9996.06	0.160187	0.820437	0.165683	0.803346	0.520934	0.0194451	0.526427	0.0664726	0.00213246	1.0841	0.0357442	0.718028	0.00055655	1.18443
POS00719	Bromodichloromethane	1.86255e+07	2.36387e+07	1.97225e+07	7.26013e+06	6.54859e+06	8.29257e+06	0.636151	0.156078	0.719754	0.375234	0.631954	0.0656795	0.282898	0.953758	0.191326	1.05761	0.0247193	1.17345	0.210733	0.988832
POS00720	Palmitoyl sphingomyelin	8.16521e+06	6.23414e+06	1.69477e+06	3.87709e+06	2.18052e+06	1.92661e+06	0.192732	0.760756	0.00366739	1.25448	0.0786896	0.899171	0.729204	0.124108	0.00926926	0.91365	0.0015235	0.841917	0.827711	0.140249
POS00729	1-Stearoylglycerophosphoinositol	7.73927e+06	7.77916e+06	546861	1.11025e+07	2.3148e+06	691798	0.985984	0.105583	0.00752381	1.67053	0.048237	2.03368	0.186168	1.16186	0.396664	0.454933	0.0457819	0.743294	0.781936	0.0609186
POS00740	PS(MonoMe(9,5)/DiMe(11,3))	6.52272e+06	9.99222e+06	1.9006e+07	5.35916e+06	2.69371e+06	854681	0.143074	0.819452	0.00910893	1.62994	0.293243	0.952516	0.279836	1.06035	0.556967	0.174438	0.0193122	1.05192	2.19028e-06	2.23324
POS00744	PC(MonoMe(9,5)/DiMe(13,5))	3.10321e+06	2.37222e+06	7.01556e+06	266440	673797	3.08893e+06	0.474082	0.292163	0.00200826	1.38933	0.0358078	0.565311	0.0314876	1.42672	5.76744e-05	0.814159	0.0887363	0.517638	0.00745139	0.889026
POS00754	N-Desalkyl flurazepam	1.25526e+06	2.09993e+06	1.37958e+06	2.37736e+06	5.36035e+06	7.34685e+06	0.0819216	0.523073	0.367143	0.351654	0.0351158	1.72611	0.321192	0.830305	0.0688586	0.407722	0.0198665	0.724968	0.00521812	1.14491
POS00761	Buspirone N-oxide	2.60583e+06	2.71641e+06	1.18664e+06	3.20299e+06	2.30821e+06	1.23166e+06	0.830027	0.0387219	0.0931219	0.627079	0.0950804	0.631598	0.00561861	1.04075	0.205956	0.265226	0.467846	0.129048	0.949517	0.0540292
POS00766	simvastatin hydroxy acid	2.3327e+08	2.25207e+08	6.34344e+07	1.02239e+08	6.98572e+07	8.51085e+07	0.884669	0.579026	0.00493298	7.8131	0.206402	2.88808	0.18492	1.92295	0.00709634	4.78796	0.00598543	5.22025	0.102724	1.77159
POS00767	simvastatin hydroxy acid	5.6182e+06	1.19476e+07	3.57724e+07	397059	2.13147e+06	4.41794e+06	0.249728	1.11551	0.220865	1.82635	0.00474993	1.10411	0.0626054	1.33172	0.00125832	1.06958	0.0814448	1.16097	0.104511	2.14027
POS00768	M2 di-hydroxylated metabolite	39169.5	263230	87044.4	505356	1.78753e+06	2.54647e+06	0.0260302	0.285213	0.16451	0.211448	0.0138979	1.15055	0.335047	0.527831	0.0408413	0.278245	0.00300764	0.53273	0.00356249	0.744652
POS00770	Metabolite M6	1.12537e+07	1.08994e+07	3.01574e+06	4.89408e+06	3.30331e+06	4.09278e+06	0.895347	0.141521	0.00465538	1.71639	0.202927	0.64915	0.136085	0.474864	0.00743568	1.05352	0.00549357	1.16408	0.0879406	0.399541
POS00772	6-beta-hydroxydexamethasone	2.37818e+06	3.53203e+06	88996.7	678720	979935	1.0511e+06	0.150056	0.412747	0.000300394	1.15406	0.423351	0.458624	0.867311	0.158046	0.00175026	0.597071	0.00525557	0.543183	0.00316196	0.48457
POS00788	Thioxanthine monophosphate	9.27501e+07	6.86811e+07	9.50846e+07	5.91974e+07	6.36835e+07	6.7023e+07	0.173415	2.79965	0.271346	2.25486	0.583001	1.66444	0.747631	0.326625	0.0434261	2.42984	0.659771	0.0300152	0.235782	1.97382
POS00792	N,N-Didesmethyltramadol	2.14055e+07	1.08889e+07	2.77481e+07	1.03772e+07	1.07004e+07	7.99036e+06	0.0589924	1.56336	0.430285	1.55485	0.856379	0.237188	0.270514	1.03125	0.0384368	1.18441	0.940078	0.0891199	0.357834	1.38079
POS00796	ID11614	1.90703e+08	2.07875e+08	1.83291e+08	1.31995e+08	1.30027e+08	1.19339e+08	0.623897	1.30253	0.627927	1.42304	0.901973	0.413003	0.579108	1.2438	0.00570182	3.37792	0.0418764	3.38157	0.146633	3.05493
POS00803	4-Hydroxy duloxetine glucuronide	14636	192502	917118	21152.8	623626	2.83282e+06	0.00206409	0.262494	0.0884533	0.388692	0.000356653	0.803361	0.0029284	1.41455	0.527996	0.0165979	0.00529227	0.280237	0.0173041	0.599655
POS00809	3-(4-Hydroxy-3-methoxyphenyl)-2-methyllactic acid	442324	600683	709014	203110	688165	2.61211e+06	0.203628	0.209306	0.817823	0.097015	0.0546353	0.622927	0.000661678	1.28353	0.00747035	0.203386	0.724271	0.0385273	0.00647379	0.59374
POS00812	2-Hydroxy-desipramine glucuronide	1.31666e+06	2.6112e+06	562356	6.54353e+06	5.15787e+06	6.79828e+06	0.0423139	0.579161	0.00850936	0.853515	0.424904	0.406328	0.418669	0.315263	0.000317149	1.05264	0.111948	0.598289	0.00141066	1.23032
POS00814	17-Desacetyl-rocuronium	6.55653e+07	6.50514e+07	1.90977e+07	2.87632e+07	1.93611e+07	2.358e+07	0.973105	0.427237	0.00350894	4.13945	0.199775	1.5835	0.17573	1.02306	0.00820705	2.52716	0.00333334	2.86408	0.232248	0.607296
POS00826	Tamoxifen-N-glucuronide	685889	644022	632312	284597	387181	3.82232e+06	0.854029	0.0687664	0.985342	0.0178284	0.519771	0.276018	0.026705	1.67159	0.0339844	0.2361	0.259165	0.140122	0.0519659	0.764834
POS00833	Abiraterone sulfate	2.52797e+07	2.65222e+07	1.76753e+07	1.18703e+07	1.44558e+07	1.55986e+07	0.792153	0.256686	0.25868	1.30168	0.10817	1.26497	0.620777	0.521321	9.25075e-05	1.77131	0.0189847	1.39629	0.752175	0.13137
POS00836	Albendazole sulfone	2.32492e+06	3.2717e+06	7.4429e+06	4.37727e+06	5.72797e+06	6.46786e+06	0.0508578	0.528803	0.00484661	1.12127	0.135429	1.05777	0.477931	0.292767	0.00419275	0.601832	0.00842723	0.629409	0.482315	0.307126
POS00842	Norbuprenorphine	4.79926e+06	4.34423e+06	1.88732e+06	7.14053e+06	4.70791e+06	2.69646e+06	0.594229	0.354816	0.062	0.82338	0.0986952	0.982956	0.0117363	1.35347	0.102899	0.534738	0.686912	0.155494	0.443311	0.271393
POS00843	Desmethylnortriptyline	130042	52380.5	57511.4	369.063	267356	2.90788e+06	0.42814	0.138571	0.946116	0.0275371	0.0275546	0.515071	0.00629934	1.51869	0.135051	0.117075	0.0909925	0.195683	0.00383816	0.817713
POS00850	Methylselenopyruvate	7.97097e+08	8.15816e+08	7.52726e+08	5.30174e+08	5.47219e+08	5.48613e+08	0.891735	0.364783	0.742228	1.78673	0.784377	1.93787	0.986258	0.4044	0.00510455	7.09786	0.0600838	6.08439	0.225622	4.53308
POS00851	Methylselenopyruvate	5.22232e+07	5.38781e+07	4.99278e+07	3.62605e+07	3.73521e+07	3.70997e+07	0.853315	0.200943	0.776042	0.445943	0.802828	0.622969	0.96086	0.172	0.00777133	1.76452	0.0783718	1.47035	0.298369	1.11653
POS00852	Methylselenopyruvate	2.15448e+07	2.1975e+07	2.3818e+07	1.46012e+07	1.60085e+07	1.66154e+07	0.877488	0.0171476	0.762876	0.521448	0.660095	0.66668	0.821607	0.236964	0.0412091	1.0686	0.0645066	0.854481	0.244657	0.832115
POS00854	Methaneselenol	7.32979e+06	5.47485e+06	1.18662e+07	6.858e+06	5.57222e+06	4.74263e+06	0.361481	0.572283	0.0607475	1.30649	0.508818	0.795821	0.679701	0.0788114	0.735472	0.200488	0.967525	0.164748	0.0265702	1.18593
POS00855	Guanosine 3';-diphosphate 5';-triphosphate	6.59257e+06	3.24088e+06	141427	1.32411e+06	856879	705584	0.0108516	1.15564	0.00117561	1.10939	0.214471	0.323672	0.282546	0.389365	0.000146516	1.07033	0.00655478	0.580412	0.00020558	0.358035
POS00859	Dehydrodolichol diphosphate	6.7877e+06	4.13152e+06	483343	3.45655e+06	1.3451e+06	1.12895e+06	0.0141877	1.17108	8.83086e-05	1.16927	0.0478415	0.968257	0.577167	0.435053	0.0171463	0.747099	0.000583613	0.615278	0.135026	0.30774
POS00862	Chloroacetyl chloride	1.75642e+07	9.49255e+06	2.90931e+06	1.97248e+06	618817	715507	0.281958	0.716666	0.301189	0.762859	0.418502	0.708873	0.459314	0.161152	0.0049456	1.69857	0.159392	1.22235	0.188161	0.358416
POS00863	Chloroacetyl chloride	1.17207e+07	1.28882e+07	1.43967e+07	9.752e+06	6.39225e+06	7.15084e+06	0.373181	0.32362	0.720227	0.335124	0.0695762	1.62905	0.679872	0.5638	0.1436	0.506681	0.00292467	1.09088	0.111071	0.973819
POS00864	Chloroacetyl chloride	1.12263e+08	1.26207e+08	1.46948e+08	7.52472e+07	7.48627e+07	7.59646e+07	0.600548	1.29282	0.625729	0.854012	0.968685	0.260992	0.937928	0.0138979	0.00767316	2.6595	0.0684485	2.60241	0.0731378	3.45514
POS00869	6-Thioinosine-5';-monophosphate	1.08658e+06	4.24203e+06	4.95301e+06	4.86695e+06	8.81096e+06	9.60142e+06	0.00402393	1.02482	0.721339	0.0626312	0.0135968	1.51378	0.674761	0.781993	0.00399078	0.811397	0.00336536	0.804789	0.0794779	0.892481
POS00871	2,3,5-Trichlorodienelactone	2.56698e+07	4.63268e+07	4.03421e+07	3.22808e+07	4.39288e+07	5.22402e+07	0.0123864	2.3812	0.743399	0.60653	0.106632	3.09784	0.374412	0.944319	0.0840212	0.885173	0.790657	0.0585973	0.520221	0.839089
POS00872	(2R)-2-Hydroxy-2-methylbutanenitrile	3.23677e+07	3.79498e+07	3.90287e+07	2.47237e+07	2.25094e+07	2.67391e+07	0.558053	0.767393	0.936779	0.0859245	0.515022	0.255927	0.292369	1.04242	0.01818	1.16709	0.131335	1.282	0.251886	1.28646
POS00876	Hydroxidodioxidosulfidosulfate	4.98758e+07	5.72687e+07	6.49079e+07	3.37421e+07	3.34587e+07	3.37832e+07	0.540782	1.06086	0.689557	0.410599	0.948978	0.132104	0.95946	0.0147513	0.00837217	1.7434	0.0638833	1.7969	0.0789113	2.261
POS00879	Aminochrome o-semiquinone	1.31773e+07	1.42593e+07	3.92853e+06	9.0556e+06	1.07351e+07	1.08182e+07	0.712897	0.33371	0.00899289	1.85644	0.273619	0.808625	0.963934	0.148688	0.0173672	0.843008	0.24585	0.529235	0.0132685	1.12207
POS00887	Ebastine	1.24522e+06	1.4891e+06	1684.11	3.28568e+06	1.13124e+06	858391	0.585336	0.0117319	0.00549066	0.751942	0.0348191	1.03022	0.58889	0.545522	0.0249858	0.557948	0.567503	0.0171556	0.00340475	0.422665
POS00898	Pyrogallol-2-O-sulphate	4.50048e+07	4.23179e+07	4.36802e+07	2.69852e+07	2.96951e+07	3.14622e+07	0.648094	0.749886	0.895347	0.367109	0.491125	1.46011	0.728368	0.188812	0.001323	2.00921	0.0446575	1.25401	0.241166	1.20383
POS00903	4-Hydroxy-5-(4';-hydroxyphenyl)-valeric acid-4';-O-sulphate	1623.52	8376.89	564783	5422.96	239798	1.41494e+06	0.281105	0.0378506	0.0192557	0.390411	0.00299114	0.480465	0.00213159	1.02928	0.26114	0.0182713	0.00331061	0.201872	0.0329704	0.383633
POS00924	sn-glycero-3-Phosphoethanolamine	6508.73	27584.4	260646	71382.3	1.40127e+06	7.7251e+06	0.103874	0.0736974	0.11602	0.212071	0.00101939	1.19834	0.000720124	2.43829	0.00183247	0.115097	0.000806835	0.515082	0.000177529	1.35884
POS00925	sn-glycero-3-Phosphoethanolamine	2.14118e+07	1.85661e+07	1.18204e+07	9.76792e+06	1.18911e+07	1.39816e+07	0.342962	0.93613	0.420727	0.804285	0.498656	1.21582	0.507982	0.347991	0.00107199	1.51291	0.0690631	0.735081	0.79106	0.221492
POS00927	beta-nicotinamide D-ribonucleotide	5.34331e+06	9.0917e+06	6.66464e+06	1.15962e+07	1.9696e+07	2.44974e+07	0.040743	1.05304	0.502308	0.676631	0.0297358	2.15086	0.168792	1.86312	0.0181056	0.976404	0.00359489	1.2667	0.000922619	2.10459
POS00933	Perfluorooctanoic acid	7.14061e+06	8.66647e+06	8.15731e+06	7.71198e+06	1.04443e+07	1.28463e+07	0.363295	0.269888	0.903252	0.13857	0.0130831	1.59724	0.250703	0.976882	0.454102	0.105532	0.317187	0.41942	0.291225	0.665249
POS00949	DG(15:0/0:0/20:3n9)	1.98833e+06	1.7041e+06	57470.2	2.43103e+06	4.05202e+06	2.61763e+06	0.622612	0.297859	0.00872057	0.81201	0.0752134	0.940948	0.0258483	1.02026	0.530653	0.14306	0.00842425	0.628312	2.07123e-07	0.832165
POS00963	TG(18:4(6Z,9Z,12Z,15Z)/15:0/22:6(4Z,7Z,10Z,13Z,16Z,19Z))	2.87246e+07	3.73552e+07	5.45286e+07	1.30484e+07	1.56404e+07	2.86196e+07	0.120862	1.18486	0.211701	1.79987	0.463494	1.29571	0.0223037	2.89019	0.00100006	1.8253	0.00162334	1.96464	0.0698572	2.01734
POS00964	TG(22:5(4Z,7Z,10Z,13Z,16Z)/20:5(5Z,8Z,11Z,14Z,17Z)/22:6(4Z,7Z,10Z,13Z,16Z,19Z))	7.88877e+06	7.52127e+06	7.6813e+06	1.93043e+06	1.31928e+06	581877	0.845648	0.170423	0.939198	0.0214362	0.369345	0.409428	0.162907	0.746688	1.61365e-05	1.17459	0.00610562	1.02745	7.45641e-05	1.39538
POS00965	TG(20:3n6/20:3n6/20:4(8Z,11Z,14Z,17Z))	1.45845e+07	1.62136e+07	1.54615e+07	6.86924e+06	7.01408e+06	7.81833e+06	0.515976	0.351677	0.841598	0.118822	0.901378	0.292967	0.498939	0.377318	0.000310475	1.30109	0.00222911	1.28256	0.033755	1.17937
POS00972	TG(22:1(13Z)/15:0/20:5(5Z,8Z,11Z,14Z,17Z))	3.82514e+07	3.95342e+07	4.07737e+07	2.41165e+07	2.52336e+07	2.80691e+07	0.839122	0.0772962	0.909952	0.348102	0.839413	0.86762	0.602724	0.237994	0.0186585	1.54901	0.0503386	1.28219	0.234157	1.26498
POS00973	TG(20:3(5Z,8Z,11Z)/22:5(7Z,10Z,13Z,16Z,19Z)/o-18:0)	7.98075e+06	7.0955e+06	2.23313e+06	4.80038e+06	3.21156e+06	945638	0.56795	0.398409	0.0121558	1.30017	0.0685785	0.881344	0.000495218	1.38524	0.00642349	0.794677	0.0204736	0.710921	0.165421	0.403162
POS00974	TG(20:3(5Z,8Z,11Z)/18:4(6Z,9Z,12Z,15Z)/20:3(5Z,8Z,11Z))	8.16558e+06	1.12323e+07	1.31964e+07	1.70445e+06	1.21257e+06	2.02221e+06	0.109451	0.859843	0.506143	0.534439	0.321683	0.305588	0.103138	0.598775	4.68443e-06	1.23986	0.000123036	1.44569	0.000801831	1.65022
POS00975	TG(18:1(9Z)/16:0/20:4(8Z,11Z,14Z,17Z))	4.66972e+06	7.46398e+06	7.132e+06	1.50252e+06	1.23808e+06	378138	0.10068	0.686978	0.909915	0.174941	0.689075	0.189085	0.125376	0.81897	0.00163356	0.806515	0.00197814	1.01303	0.0218301	1.0933
POS00979	TG(14:1(9Z)/20:4(5Z,8Z,11Z,14Z)/14:1(9Z))	1.75574e+06	4.53966e+06	6.97972e+06	148238	79599.5	168654	0.0823081	0.922372	0.172536	0.893599	0.278515	0.126109	0.199014	0.21786	2.69003e-07	0.611851	0.0111742	0.929418	9.98098e-06	1.34697
POS00993	TG(15:0/18:4(6Z,9Z,12Z,15Z)/22:6(4Z,7Z,10Z,13Z,16Z,19Z))	2.12499e+07	2.29189e+07	3.41502e+07	9.55457e+06	1.08107e+07	1.90627e+07	0.720983	0.147342	0.202747	1.5684	0.715099	0.996104	0.105729	1.86031	0.00139892	1.57227	0.0349633	1.31071	0.0902857	1.48093
POS00998	TG(15:0/20:3(5Z,8Z,11Z)/20:4(5Z,8Z,11Z,14Z))	2.62146e+07	1.73807e+07	1.97458e+07	1.90395e+07	1.63023e+07	1.41874e+07	0.000307091	1.95026	0.276903	0.56161	0.340329	0.5576	0.5381	0.53035	0.00484693	1.1199	0.673921	0.0646857	0.0942998	0.90527
POS00999	TG(15:0/20:0/o-18:0)	791290	2.38898e+06	924969	2.95227e+06	5.68532e+06	8.03309e+06	0.0592285	0.817522	0.084003	0.709189	0.0405052	1.28741	0.157994	0.90582	0.0245216	0.570085	0.0144753	0.657989	0.000281889	1.3351
POS01002	TG(14:0/22:5(7Z,10Z,13Z,16Z,19Z)/18:4(6Z,9Z,12Z,15Z))	5.9183e+07	4.65675e+07	2.13465e+07	8.74817e+07	6.19225e+07	3.93737e+07	0.250798	2.71291	0.0472112	2.58107	0.100528	2.33196	0.0544963	4.52561	0.0615224	1.72672	0.201277	1.58796	0.109894	1.73744
POS01003	TG(14:0/20:4(8Z,11Z,14Z,17Z)/15:0)	1.04253e+06	1.78192e+06	4.53005e+06	153971	163683	226873	0.144377	0.453391	0.00380325	0.906111	0.873349	0.0517777	0.490113	0.128304	1.04064e-07	0.457335	0.00599281	0.569802	2.04642e-05	1.03365
POS01004	TG(14:0/15:0/20:4(5Z,8Z,11Z,14Z))	1.1179e+06	1.25246e+06	2.00083e+06	606150	1.82353e+06	1.11999e+06	0.618165	0.0986267	0.501283	0.292957	0.000845595	1.16831	0.0336759	0.785943	0.00707943	0.315151	0.119616	0.226197	0.424627	0.277354
POS01008	Tiropramide	4.86171e+07	6.6016e+07	7.85419e+07	9.99728e+06	6.87363e+06	1.20297e+07	0.118452	1.99724	0.479672	1.41004	0.284296	0.804415	0.0705069	1.58978	6.20744e-06	3.03184	0.000102577	3.51602	0.000934873	4.03784
POS01022	N-Acetylprocainamide	4.56324e+06	3.66694e+06	7.98105e+06	321209	2.36667e+06	4.93128e+06	0.453108	0.303011	0.00790928	1.18942	0.0101749	1.29375	0.290324	1.10927	9.19407e-05	0.973397	0.277302	0.391986	0.230195	0.493261
POS01023	Mitragynine	20755.3	160227	47967.1	1.23575e+06	5.95329e+06	7.83632e+06	0.0513284	0.199932	0.122725	0.166925	0.00886691	1.87131	0.25422	1.2273	0.000808466	0.497871	0.00236703	0.945949	1.58009e-07	1.44922
POS01027	Isepamicin	3.36324e+06	4.0905e+06	934953	1.70104e+06	1.78332e+06	1.78399e+06	0.441182	0.371807	0.00760354	1.09208	0.785534	0.229911	0.998564	0.0847989	0.00142179	0.598207	0.024717	0.573245	0.132694	0.371653
POS01032	Cyanuric acid	4.71154e+06	2.46017e+06	1.40597e+06	1.45167e+06	1.74622e+06	2.79584e+06	0.00437493	1.10057	0.171405	0.413974	0.510297	0.507497	0.0786776	0.696527	0.000111389	0.880111	0.207914	0.153401	0.0822897	0.458828
POS01033	Atrazine	1.61639e+07	1.85334e+07	9.90717e+06	6.20867e+06	6.43925e+06	1.01933e+07	0.651628	0.993122	0.0811558	1.7493	0.880766	0.278327	0.138593	1.32416	0.00808756	1.23499	0.0197269	1.39389	0.910685	0.124275
POS01035	Atrazine	2.76576e+06	3.59733e+06	2.95118e+06	3.69076e+06	4.03033e+06	2.4103e+06	0.298642	0.396195	0.533119	0.314449	0.694591	0.327422	0.0444496	1.20538	0.119524	0.344641	0.672046	0.133617	0.467668	0.174125
POS01037	Amifloxacin	48724.7	187400	730210	35203.8	697394	2.21011e+06	0.000505595	0.23051	0.0682155	0.362071	0.000908196	0.842872	3.21938e-05	1.14826	0.523949	0.0261555	0.00525295	0.311216	0.000723889	0.564859
POS01039	Amifloxacin	1979.47	17349.4	55857	8674.8	378993	2.27058e+06	0.209481	0.0566555	0.423892	0.0581183	0.000533996	0.625646	0.000578381	1.34507	0.273091	0.0252367	0.000677563	0.258375	0.000158293	0.739834
POS01045	4-(Methylnitrosamino)-1-(3-pyridyl)-1-butanol	5.92121e+06	5.36081e+06	1.21932e+06	1.44849e+07	7.26863e+06	2.73395e+06	0.717539	0.435165	0.0168814	1.19566	0.0333583	2.00638	0.00698963	2.11336	0.0118007	1.22742	0.301225	0.479863	0.127207	0.468538
POS01050	Vanillic acid 4-sulfate	8.29008e+06	1.89845e+07	1.54727e+07	1.38665e+07	1.93247e+07	2.33304e+07	0.00660068	1.97647	0.679206	0.503895	0.0919099	2.12675	0.350202	0.694763	0.0139051	1.01094	0.931428	0.240632	0.369212	0.810798
POS01051	Tyrosol 4-sulfate	2.91154e+08	3.15726e+08	2.64943e+08	2.22179e+08	3.19983e+08	1.96392e+08	0.736209	2.04357	0.577942	2.50771	0.0560865	8.3637	0.0466319	5.89101	0.0563147	3.47915	0.957463	0.547747	0.341159	2.50737
POS01076	Isopentyl gentiobioside	1.06736e+06	1.82832e+06	7.69757e+06	1.65186e+06	1.64255e+06	1.25373e+06	0.029524	0.394512	0.000618889	1.48369	0.988898	0.126096	0.552528	0.311391	0.214382	0.221199	0.75001	0.07606	0.000377234	1.29303
POS01078	1-Deoxy-D-glucitol	6.67114e+06	3.95598e+06	749092	3.56084e+06	1.52899e+06	1.26643e+06	0.00637338	1.22295	0.00187034	1.04598	0.0551917	0.937268	0.468673	0.42553	0.0166947	0.737179	0.00168957	0.574222	0.422339	0.207594
POS01086	Gymnodimine	3005.11	79123	1.12205e+06	352125	644165	6.27047e+06	0.326818	0.112792	0.372723	0.36677	0.364776	0.494517	0.00313447	2.21503	0.013554	0.253296	0.0835454	0.290173	0.0174887	1.02502
POS01088	18-Nor-4(19),8,11,13-abietatetraene	4.5176e+06	2.78844e+06	4.81523e+07	5.06607e+06	4.1796e+06	2.79529e+06	0.236222	1.16302	0.00362696	4.07572	0.41425	0.206385	0.243389	0.604671	0.684919	0.0114058	0.240463	0.444563	0.00363069	3.47041
POS01100	Mangostinone	3.64993e+07	3.87624e+07	3.03043e+07	2.65343e+07	2.59774e+07	2.4899e+07	0.744874	0.27699	0.277156	1.22038	0.895119	0.0928852	0.798484	0.545506	0.114461	1.24572	0.0404086	1.28026	0.421327	0.479448
POS01104	Hericene B	9.38391e+06	9.79253e+06	8.37131e+06	594210	2.79376e+06	2.31782e+06	0.889862	0.0745332	0.872276	0.0202934	0.313204	1.27687	0.827358	0.565971	6.49066e-05	1.44796	0.0586842	0.959093	0.479752	0.661009
POS01108	(+)-Lyoniresinol 9-glucoside	2721.79	9425.18	238703	4414.26	293543	1.96938e+06	0.239896	0.0427943	0.355736	0.181792	0.0438837	0.530908	0.039118	1.11103	0.656008	0.0097557	0.0470556	0.217219	0.040182	0.573033
POS01112	2-Deoxybrassinolide	397246	1.32039e+06	1.12911e+06	552156	1.12257e+06	3.3628e+06	0.14878	0.354182	0.801238	0.107317	0.23131	0.695409	0.0195323	1.24956	0.503961	0.093124	0.785059	0.0257079	0.0234524	0.618082
POS01114	Artonin Q	1.88378e+06	726059	713669	2.57158e+06	813767	972674	0.000291266	0.751641	0.984911	0.00434449	0.00151682	1.11271	0.698788	0.0372196	0.0367152	0.297432	0.812553	0.0840931	0.703658	0.0965599
POS01122	Gingerglycolipid A	4.45695e+06	1.73314e+06	51320.7	935254	420013	215831	0.000249127	1.12377	0.000100795	0.811041	0.066555	0.472294	0.0238295	0.462881	2.4031e-05	0.88161	0.000776438	0.419077	0.0135994	0.183083
POS01125	9-Hydroxytridecyl docosanoate	4.03458e+08	5.32191e+08	4.44489e+08	3.83044e+08	2.96766e+08	3.39282e+08	0.113826	7.94293	0.527545	3.12337	0.272494	3.93904	0.498508	2.76644	0.787809	0.0416247	0.0103438	6.07253	0.425415	2.85438
POS01130	S-Propyl thiosulfate	5.3996e+07	5.02621e+07	4.2718e+07	3.26422e+07	3.66427e+07	4.16759e+07	0.667918	0.893235	0.609287	0.737487	0.404648	1.86206	0.465309	0.82511	0.00435885	2.19888	0.105448	1.21197	0.941212	0.0375921
POS01136	Physagulin B	4.35004e+06	4.94936e+06	1.88537e+06	9.95853e+06	8.89872e+06	7.51997e+06	0.612525	0.0267986	0.0175639	1.06115	0.527379	0.166716	0.39938	0.679012	0.00313496	1.00909	0.0152788	0.838975	0.00179371	1.14829
POS01147	Coixinden B	9.4471e+06	9.11919e+06	8.78222e+06	2.23312e+06	3.16649e+06	3.86522e+06	0.909621	0.218434	0.941649	0.0095403	0.541683	0.805896	0.721356	0.208609	0.00214628	1.26059	0.0484303	0.899916	0.257453	0.750187
POS01152	Caffeoylcycloartenol	2.35079e+07	2.82355e+07	1.86749e+07	1.46303e+07	1.30602e+07	1.41106e+07	0.372436	0.869895	0.0460798	1.77709	0.663616	0.58285	0.796197	0.872546	0.0524903	1.13187	0.0085192	1.60346	0.211746	0.574681
POS01168	3';-Glucosyl-2';,4';,6';-trihydroxyacetophenone	1.20066e+09	1.24875e+09	1.07659e+09	7.94266e+08	7.85439e+08	8.13099e+08	0.818865	1.32967	0.66297	2.36048	0.915169	0.892066	0.809864	1.19567	0.00125643	9.3506	0.0430098	8.21563	0.463609	5.10126
POS01169	3';-Glucosyl-2';,4';,6';-trihydroxyacetophenone	3.44146e+07	7.68738e+07	9.05411e+07	4.00859e+07	5.45762e+07	6.91064e+07	0.00816018	3.8575	0.691335	1.22362	0.31424	2.6222	0.550562	1.9407	0.608721	0.50955	0.179337	1.34852	0.583696	1.01834
POS01175	3';-Methoxy-[6]-Gingerdiol 3,5-diacetate	6.3129e+08	7.55448e+08	1.75804e+08	2.84988e+08	3.01851e+08	3.32237e+08	0.403749	5.3515	0.00359107	14.7041	0.782688	3.23346	0.686993	1.14261	0.000741998	8.51232	0.00764823	8.46793	0.153802	4.88523
POS01186	Majonoside R2	571772	6.49908e+06	2.26383e+06	1.00742e+06	732484	99595.7	0.0012189	1.45766	0.0127012	1.09055	0.675819	0.25686	0.278135	0.668301	0.230236	0.187557	0.00244185	0.974752	0.000696023	0.723906
POS01191	Lavandulifolioside	2.27971e+06	2.43154e+06	332965	6.52815e+06	8.50425e+06	8.33402e+06	0.725944	0.0294209	0.000908858	0.908522	0.229741	1.0825	0.875211	0.456494	0.00714644	0.856085	0.000107322	1.12426	9.06276e-08	1.43626
POS01199	1-(2-Thienyl)-1-heptanone	5.63866e+06	3.8153e+06	1.91309e+07	931959	553363	465908	0.0736741	0.885812	0.171305	1.75269	0.11832	0.413644	0.613877	0.07004	2.08982e-05	1.04001	0.000876291	0.794284	0.102063	1.64887
POS01203	Butyl 3-hydroxy-2-methylidenebutanoate	1.06403e+08	1.01074e+08	6.01067e+07	1.01296e+07	1.16822e+07	2.18661e+07	0.753071	1.13776	0.0936749	2.7426	0.535387	1.08931	0.0279356	2.43336	3.42268e-06	4.86334	4.18381e-05	4.18105	0.0638913	2.47233
POS01204	N-Nitrosothiazolidine-4-carboxylic acid	3.79949e+07	4.5306e+07	3.96899e+07	2.65443e+07	2.69264e+07	2.6111e+07	0.397928	1.23388	0.687629	0.664284	0.909922	0.209498	0.809333	0.293959	0.00706672	1.39757	0.0497603	1.63506	0.255978	1.18623
POS01211	Methanedithiol	5.26454e+06	7.04615e+06	1.6544e+07	9.34931e+06	1.22667e+07	1.34802e+07	0.0757629	0.722495	0.00630578	1.70502	0.125085	1.57284	0.546995	0.227246	0.0037175	0.850875	0.00954122	0.924494	0.324332	0.655198
POS01218	4-Ethyl-2-octylthiazole	15468	21470.7	345032	82245.7	1.16388e+06	3.57774e+06	0.525232	0.0278156	0.270913	0.220821	0.0201623	1.04097	0.0310867	1.32378	0.000628334	0.114784	0.0154304	0.445319	0.00568121	0.854634
POS01227	N1,N5,N10-Tris-trans-p-coumaroylspermine	1.22416e+06	2.58376e+06	232530	1.004e+07	8.58274e+06	1.25314e+07	0.131918	0.548667	0.0174074	0.956573	0.618021	0.406944	0.13478	1.51715	0.00316455	1.31569	0.00929827	0.916628	3.70479e-05	1.74375
POS01232	1-Hydroxy-3,6,7-trimethoxy-2-(2-hydroxy-3-methyl-3-butenyl)-8-(3-methyl-2-butenyl)-xanthone	3.26122e+06	4.05343e+06	3.3213e+06	2.98078e+06	4.34896e+06	5.79476e+06	0.227494	0.228	0.467891	0.315256	0.0448929	1.05506	0.043728	0.843325	0.614139	0.131993	0.667399	0.165335	0.0254158	0.649884
POS01236	Hydroxyhomodestruxin B	735530	1.0687e+06	4.2793e+06	568123	285837	36652.1	0.192377	0.200922	4.48028e-05	1.10271	0.32714	0.318285	0.199693	0.357568	0.477279	0.0791112	0.0201334	0.347463	1.30408e-06	1.09198
POS01247	3-Oxohexadecanoic acid glycerides	9.7809e+06	4.69716e+06	309483	2.78094e+06	1.80214e+06	1.21461e+06	0.000503519	1.54877	0.000125214	1.31069	0.229226	0.500168	0.0755191	0.769642	4.29368e-05	1.23783	0.00320409	0.618366	0.00240587	0.443206
POS01252	6,7-Dihydro-2,6-dimethyl-5H-cyclopentapyrazine	3.20063e+08	2.62542e+08	2.76024e+08	1.8254e+08	2.06125e+08	2.22373e+08	0.177342	5.05097	0.774786	1.35648	0.427816	4.72174	0.642797	0.790754	0.00365249	5.56265	0.113148	2.11465	0.279523	2.4346
POS01260	1,1';-[1,12-Dodecanediylbis(oxy)]bisbenzene	3.02965e+07	2.99596e+07	2.13331e+07	1.61038e+07	1.72521e+07	1.97876e+07	0.943473	0.216264	0.281654	1.17695	0.723402	0.603084	0.486798	0.70258	0.00188591	1.67937	0.0172785	1.335	0.831219	0.0832095
POS01266	20,24-Epoxy-25,26-dihydroxydammaran-3-one	1.29259e+07	1.28393e+07	1.66926e+07	3.09058e+06	1.65432e+06	577488	0.976876	0.163819	0.263327	0.857023	0.199927	0.669953	0.151073	0.919246	0.00018157	1.50301	0.00148617	1.45548	1.64491e-05	2.10649
POS01267	Ganolucidic acid C	10707.7	4212.62	278331	17806.3	501396	3.74557e+06	0.311496	0.0207734	0.339155	0.199679	0.0203216	0.66066	0.0190859	1.61477	0.610858	0.0257279	0.0175903	0.28328	0.0148965	0.854701
POS01270	Ginsenoside M7cd	3.40689e+06	1.15856e+06	458587	876334	335076	193040	5.03866e-05	1.09041	0.054988	0.405917	0.0436714	0.513006	0.0753333	0.328022	5.22984e-05	0.752358	0.000347957	0.34827	0.383386	0.152247
POS01272	Brassilexin	369.063	4764.02	156648	55059	234338	1.42935e+06	0.340893	0.0275548	0.347346	0.146162	0.0471159	0.388173	0.000239093	1.06538	0.340893	0.0786835	0.00254203	0.203553	0.000592383	0.540782
POS01276	Colupox a	2.80817e+06	4.23447e+06	714114	4.83406e+06	7.03908e+06	1.11127e+07	0.247142	0.531149	0.0139295	1.15287	0.0521395	1.27355	0.00546463	1.72348	0.034793	0.535771	0.0544828	0.566769	1.5441e-06	1.66034
POS01283	Geranyl arabinopyranosyl-glucoside	4.25161e+06	1.26146e+07	1.07724e+07	4.99983e+06	2.51535e+07	1.7252e+07	0.00756428	1.31117	0.852817	0.100356	0.0810672	4.31381	0.507553	2.02901	0.47989	0.222576	0.265793	1.35491	0.555166	0.653004
POS01294	Di-2-propenyl pentasulfide	4.37738e+06	8.43117e+06	1.65438e+07	6.01026e+06	3.36683e+06	3.73281e+06	0.329122	0.531076	0.237214	1.03032	0.385727	0.746174	0.595477	0.178674	0.58833	0.260827	0.228436	0.530733	0.0320584	1.48365
POS01295	(2alpha,3alpha,5alpha,22R,23R)-2,3,22,23-Tetrahydroxy-25-methylergost-24(28)en-6-one	421760	1.28707e+06	2.00449e+06	807428	1.89459e+06	5.10635e+06	0.005984	0.5333	0.617064	0.241404	0.0156998	1.04466	0.0100844	1.57476	0.108516	0.222839	0.152892	0.256628	0.0939285	0.675159
POS01297	1,2,4-Trithiolane	7.87365e+06	8.2047e+06	1.06911e+07	4.77636e+06	7.3107e+06	3.02179e+06	0.831858	0.192794	0.391569	0.679183	0.41541	1.43715	0.184596	1.77907	0.0266015	0.663946	0.780846	0.00917068	0.0157786	1.39411
POS01303	3,7-Dihydroxy-25-methoxycucurbita-5,23-dien-19-al	9.41412e+06	1.24526e+07	4.29652e+07	5.67128e+06	6.4817e+06	7.01981e+06	0.223649	0.454068	0.00226264	3.32546	0.685151	0.688075	0.808456	0.0992254	0.045247	0.800797	0.0421564	0.86471	0.000648074	3.06348
POS01304	3,7-Dihydroxy-25-methoxycucurbita-5,23-dien-19-al	1.44031e+06	2.08797e+06	1.13737e+07	520911	358802	376280	0.173123	0.16111	0.00261438	1.86372	0.383421	0.108496	0.918422	0.0227175	0.00988983	0.437491	0.0010154	0.546199	0.000768114	1.72532
POS01305	3,7-Dihydroxy-25-methoxycucurbita-5,23-dien-19-al	6.05095e+06	6.00899e+06	5.33894e+06	2.49257e+06	1.60386e+06	1.22451e+06	0.976245	0.0423843	0.670375	0.206994	0.264536	0.463287	0.428816	0.474794	0.00104368	0.847893	0.00882055	0.853676	0.000613997	1.01497
POS01313	Bersimoside I	4.32582e+06	1.57966e+06	607792	816791	984864	2.25567e+06	0.0028715	1.22524	0.108832	0.443795	0.622694	0.393401	0.0153577	0.901828	0.000205432	0.913292	0.231742	0.121523	0.0105934	0.578201
POS01325	Flavidulol C	3.19263e+06	4.11164e+06	1.40103e+07	1.80425e+06	2.13149e+06	2.30711e+06	0.284166	0.222482	0.00196482	1.89772	0.618858	0.440865	0.813819	0.0767604	0.0239782	0.505162	0.0503813	0.49086	0.000513113	1.75526
POS01327	beta-Doradecin	1.02926e+06	760063	500588	923432	3.12686e+06	2.58102e+06	0.179642	0.18809	0.42821	0.14544	0.0189393	1.48634	0.616927	0.463732	0.772707	0.0487821	0.00865635	0.649051	0.0309999	0.594426
POS01328	Hericenone E	259701	530414	2.4099e+06	1.08205e+06	5.39036e+06	1.32196e+07	0.0559643	0.230321	0.219998	0.622999	0.0402775	2.06716	0.0300676	2.25877	0.000998126	0.40072	0.023761	0.908472	0.00382571	1.55431
POS01337	(4S,8R)-8,9-Dihydroxy-p-menth-1(6)-en-2-one	3.17453e+06	1.39669e+06	3.29226e+06	1.47966e+06	1.49375e+06	2.05846e+06	0.0161117	1.04488	0.0275749	0.776288	0.974154	0.104291	0.394724	0.425754	0.0245964	0.568765	0.805461	0.122458	0.197086	0.390933
POS01349	Medicarpin 3-O-(6';-malonylglucoside)	2.4192e+06	3.51254e+06	977333	1.92311e+06	793055	2.37859e+06	0.189587	0.502617	0.00446254	0.883915	0.0302659	0.905867	0.00745656	1.2231	0.454803	0.175034	0.00152376	0.735518	0.0306283	0.489463
POS01351	Licoricesaponin B2	3.44179e+06	3.00043e+06	1.41923e+06	4.68488e+06	3.16816e+06	1.69651e+06	0.428135	0.425836	0.0659857	0.652951	0.0858875	0.832513	0.00735594	1.15303	0.150449	0.355233	0.758706	0.123305	0.702558	0.144638
POS01355	5-O-Feruloylnigrumin	4.25356e+06	4.50676e+06	1.26491e+06	2.026e+06	2.26374e+06	2.45147e+06	0.75116	0.126188	0.00299358	1.07159	0.518899	0.407863	0.667907	0.0603627	0.00143849	0.694886	0.00829725	0.582805	0.0921616	0.447414
POS01359	(7';R,8';R)-4,7';-Epoxy-3';-methoxy-4';,5,9,9';-lignanetetrol 9';-glucoside	9.2556e+06	1.40668e+07	1.33573e+07	4.67118e+06	5.45856e+06	5.0123e+06	0.149399	0.930194	0.938254	0.0347836	0.658094	0.591147	0.840901	0.194484	0.0247937	0.916101	0.0187956	1.10063	0.358044	0.817521
POS01360	(7';R,8';R)-4,7';-Epoxy-3';-methoxy-4';,5,9,9';-lignanetetrol 9';-glucoside	1.04914e+06	956360	271196	2.5843e+06	2.57061e+06	1.50144e+06	0.707055	0.224738	0.0376407	0.411345	0.986121	0.146362	0.0314614	1.08551	0.0472346	0.474831	0.00382087	0.584925	0.00137765	0.521842
POS01378	Dioscoretine	4.05869e+06	3.04304e+06	7.86317e+06	2.30556e+06	340607	260715	0.342796	0.704071	0.00916896	1.30334	0.000438863	1.28156	0.617776	0.220342	0.0784013	0.561149	0.00145085	0.700186	0.000244819	1.44671
POS01380	Chlorophyll a	1.44339e+07	1.48764e+07	1.3131e+07	2.27543e+06	2.41316e+06	2.43826e+06	0.887749	0.58319	0.869025	0.0466131	0.894353	0.419821	0.984502	0.194756	0.000368133	1.7131	0.000239291	1.40191	0.316873	0.986839
POS01391	Polyporusterone E	11083.2	28416.8	738389	146644	738280	2.73945e+06	0.190203	0.0452438	0.0317139	0.425451	0.0578471	0.737422	0.00888201	1.28073	0.000281694	0.168235	0.0275178	0.33978	0.00921578	0.663459
POS01392	Tetraphyllin B sulfate	88017.5	135564	668769	66566.1	396454	1.65634e+06	0.0652745	0.105754	0.0851593	0.341251	0.00331313	0.579262	0.00221863	1.06244	0.152802	0.0525906	0.0142031	0.208298	0.0356287	0.406505
POS01415	xi-Tetrahydro-6-propyl-2H-pyran-2-one	1.39941e+07	1.54843e+07	1.09027e+07	6.06151e+06	1.22462e+07	1.00461e+07	0.714152	0.973787	0.490303	0.554253	0.013798	2.28944	0.404142	0.931852	0.00973103	1.08789	0.402872	0.569437	0.885398	0.233243
POS01422	5-Isopropyl-2-(2-methylpropyl)-2-cyclohexen-1-one	3.59808e+06	4.33876e+06	1.30172e+07	646664	661834	685165	0.531317	0.176246	0.000386669	1.79953	0.93357	0.114705	0.917662	0.025329	8.16025e-05	0.841406	0.00600038	0.842663	2.53711e-06	1.83398
POS01430	Pelargonidin 3-rhamnoside	7.41771e+06	6.72524e+06	1.37653e+06	542221	2.38149e+06	1.13242e+06	0.578769	0.52321	0.00486933	1.34238	0.346396	1.1675	0.555912	0.697504	4.00722e-06	1.28654	0.0636939	0.541453	0.868705	0.0240388
POS01431	1,28-Dicaffeoyloctacosanediol	3.20595e+06	1.49329e+06	299404	1.33066e+06	663287	2.02992e+06	0.487882	0.177906	0.353296	0.101233	0.461517	0.302668	0.0159768	1.08385	0.418122	0.232809	0.511058	0.310897	0.00566787	0.627431
POS01436	Diosgenin 3-[glucosyl-(1-&gt;6)-glucosyl-(1-&gt;4)-rhamnosyl-(1-&gt;4)[rhamnosyl-(1-&gt;2)]-glucoside]	8.06967e+06	9.14277e+06	1.11224e+06	2.80969e+06	3.225e+06	3.40658e+06	0.519616	0.336898	0.000220781	1.78667	0.629989	0.533721	0.830015	0.0494535	0.000625799	1.07448	0.0023059	0.97028	0.0135903	0.697253
POS01438	Malvidin 3-(6-acetylglucoside)	8.55428e+06	1.03954e+07	2.75992e+06	5.58659e+06	5.64031e+06	5.03261e+06	0.407747	0.205479	0.0104935	1.61276	0.958314	0.255322	0.651412	0.488999	0.014143	0.771794	0.0497562	0.652532	0.223708	0.548614
POS01460	xi-4,5-Dihydro-2,4(5)-dimethyl-1H-imidazole	9.77495e+06	2.11733e+07	2.73734e+07	1.15468e+06	3.90775e+06	4.44645e+06	0.00260796	1.8737	0.411313	0.995102	0.0273036	1.63994	0.751524	0.229397	4.01171e-06	1.43347	0.00014218	1.73049	0.00725931	2.15234
POS01461	Ganoderiol G	9.80377e+06	9.62939e+06	8.73562e+06	4.01221e+06	2.52313e+06	2.00564e+06	0.93534	0.0997434	0.711568	0.223558	0.204838	0.643847	0.477965	0.550313	0.000708075	1.1015	0.00584768	1.09228	0.000591428	1.30271
POS01463	Ganoderiol I	4.81349e+06	7.24684e+06	9.19561e+06	2.60609e+06	1.95816e+06	1.32736e+06	0.180429	0.596868	0.603941	0.336579	0.461234	0.177344	0.348185	0.805357	0.00765427	0.642048	0.0135929	0.860192	0.0356929	1.18331
POS01494	Polysorbate 20	3266.13	369.063	3946.46	1792.2	494065	2.82608e+06	0.340893	0.0220365	0.340893	0.00943308	0.00722604	0.616946	0.0320733	1.31555	0.657685	0.00836264	0.0071069	0.267411	0.0122742	0.749673
POS01495	Polysorbate 20	9224.2	44273	276325	148657	1.33126e+06	3.20606e+06	0.30484	0.0249822	0.179846	0.219154	0.0229694	1.09433	0.00704271	1.13434	0.00358488	0.151927	0.0152411	0.479004	1.43004e-05	0.876559
POS01508	Methyl 3,4-dicaffeoylquinate	1.96779e+06	1.87302e+06	2.10101e+06	3.1905e+06	1.01807e+07	7.83986e+06	0.886515	0.314561	0.891295	0.0819419	0.0032198	2.64908	0.311785	0.851337	0.0582699	0.31759	0.00112296	1.25221	0.0175393	1.06199
POS01520	Lepidiumterpenyl ester	7.19298e+06	4.07423e+06	1.94839e+07	8.3494e+06	4.68087e+06	1.96173e+06	0.0538704	1.51724	2.69325e-07	2.35174	0.099538	1.08712	0.016058	1.41246	0.618399	0.146448	0.5691	0.338931	4.57438e-08	2.15357
POS01532	Yucalexin B';11	1.20373e+06	1.1499e+06	4.48912e+06	391700	115664	80611.4	0.861576	0.144025	3.77688e-05	1.15384	0.0242746	0.373843	0.547377	0.110632	0.00145365	0.428649	0.00247035	0.448872	7.50264e-07	1.11528
POS01534	9-Hydroxy-4-methoxypsoralen	8.90234e+06	1.16989e+07	6.88571e+06	4.50009e+06	1.38795e+06	1.142e+06	0.212407	0.70792	0.0740463	1.01287	0.00119283	1.51766	0.599516	0.413096	0.000868079	0.973541	0.000430777	1.40269	0.00236281	1.11883
POS01538	Trifluoromethanesulfonic acid	6.60854e+06	9.43462e+06	2.07804e+07	1.20495e+07	1.57053e+07	1.68357e+07	0.0740195	0.95271	0.0044538	1.84468	0.133376	1.67108	0.652252	0.0971898	0.00238847	1.01096	0.0204314	0.956692	0.248974	0.768922
POS01541	7-Ethyl-3,6-dihydro-1,4-dimethylazulene	383349	482032	2.0985e+06	132631	1.37401e+06	1.40842e+06	0.772728	0.074429	0.00833766	0.79108	0.000962562	1.14564	0.933606	0.108317	0.0972807	0.179136	0.0523641	0.305023	0.190362	0.323486
POS01545	3beta,15alpha-Diacetoxylanosta-8,24-dien-26-oic acid	71475.8	64865.5	1.48779e+06	280919	9.5638e+06	3.29856e+07	0.916386	0.0509472	0.349651	0.455477	0.0608605	2.95205	0.0815025	3.77814	0.0531469	0.15721	0.055994	1.23096	0.0196842	2.55937
POS01557	Tetrahydropersin	1.49803e+07	1.18312e+07	1.5281e+08	1.82232e+07	1.47996e+07	9.56958e+06	0.339734	1.55905	0.00494134	7.07587	0.384376	0.523183	0.0927272	1.7044	0.469902	0.284785	0.229855	0.627164	0.00451363	6.12813
POS01571	Cholesteryl ferulate	811476	1.99796e+06	2.98747e+06	1.32831e+06	3.16665e+06	8.92322e+06	0.00714902	0.597379	0.623543	0.264113	0.00948197	1.39022	0.00425844	2.1539	0.124535	0.251535	0.0796824	0.405534	0.0347293	1.02153
POS01573	Campesteryl caffeate	312596	546954	999258	346938	967178	2.80079e+06	0.0502911	0.215072	0.442019	0.211115	0.00389653	0.815332	0.0023998	1.21386	0.67704	0.0263757	0.0414837	0.249475	0.0282146	0.569462
POS01575	Quillaic acid 3-[galactosyl-(1-&gt;2)-[rhamnosyl-(1-&gt;3)]-glucuronide] 28-[xylosyl-(1-&gt;4)-rhamnosyl-(1-&gt;2)-[rhamnosyl-(1-&gt;3)]-4acetyl-fucosyl] ester	220178	94190	865986	156202	279260	3.69622e+06	0.091301	0.125984	0.371901	0.32291	0.332696	0.305367	0.0355929	1.66183	0.438832	0.0332564	0.133823	0.164424	0.112731	0.668688
POS01582	Bis(2-methyl-3-furanyl)tetrasulfide	2.48336e+07	1.82535e+07	1.90509e+07	1.19352e+07	2.2283e+07	1.62455e+07	0.219247	0.882084	0.892744	0.0417976	0.0369939	2.34088	0.280865	1.15576	0.0176754	1.49284	0.420673	0.254824	0.659844	0.287339
POS01590	exo-2-Methyl-3-methylenebicyclo[2.2.1]heptan-2-ol	1.03367e+06	977737	2.59448e+06	1.51829e+06	5.2921e+06	4.03037e+06	0.850614	0.217984	0.0464275	0.688601	0.00155871	1.96227	0.278115	0.523504	0.0951737	0.182599	0.000650384	0.88664	0.167812	0.369843
POS01596	Zapoterin	2.6047e+07	2.6848e+07	1.99515e+07	3.6103e+07	3.44644e+07	3.12902e+07	0.860168	0.0726772	0.444924	0.96529	0.75617	0.300986	0.590751	0.944931	0.0302126	1.14017	0.195279	0.894579	0.227423	1.12647
POS01601	Cyclopassifloic acid A	3.71111e+06	5.18398e+06	1.52414e+07	1.04003e+06	1.30913e+06	5502.91	0.464581	0.490019	0.00335133	1.86973	0.793306	0.0467392	0.201051	0.638304	0.00297733	0.712324	0.09063	0.825635	1.06152e-05	1.96605
POS01602	Limonin	2.73334e+06	3.01206e+06	1.55872e+06	8.4205e+06	7.56056e+06	6.93135e+06	0.712643	0.0779112	0.190197	0.569878	0.594121	0.0504445	0.685663	0.444503	0.00131973	1.05539	0.00267073	0.968919	0.00366742	1.09022
POS01603	7(14)-Bisabolene-2,3,10,11-tetrol	504104	1.32572e+06	1.83156e+06	1.17806e+06	2.49595e+06	3.37262e+06	0.0275074	0.446761	0.497867	0.17274	0.0102708	1.05838	0.36173	0.590772	0.0343035	0.327495	0.0258849	0.41802	0.182638	0.434281
POS01605	Momordicoside L	9.25777e+06	8.87818e+06	6.26186e+06	891852	2.74038e+06	2.77974e+06	0.873042	0.291869	0.68902	0.249373	0.318483	1.1625	0.983156	0.324997	5.52358e-05	1.41689	0.0414694	0.908967	0.578329	0.452239
POS01606	Glaucarubol 15-O-beta-D-glucopyranoside	7.86069e+06	7.53436e+06	2.55678e+06	4.0176e+06	3.05567e+06	3.60535e+06	0.853981	0.105667	0.00767188	1.35774	0.234964	0.486051	0.136662	0.433474	0.00928597	0.809846	0.0119282	0.876578	0.0498339	0.425752
POS01610	Ganoderic acid L	5.16786e+06	6.29592e+06	641549	1.81967e+06	2.06161e+06	2.15375e+06	0.376584	0.416463	0.00060174	1.50462	0.678278	0.405561	0.862048	0.0691527	0.000886859	0.852139	0.00394016	0.810655	0.0191741	0.554357
POS01617	11,13-Dihydrotaraxinic acid glucosyl ester	20611.3	24775.6	43632.3	197360	2.8696e+06	3.3792e+06	0.842723	0.0189785	0.537837	0.037952	0.00156094	1.66856	0.557707	0.397398	0.0312839	0.165567	0.000972276	0.730042	0.000161983	0.931754
POS01619	Lucidone A	2.24821e+07	1.99974e+07	8.83102e+06	4.77217e+07	2.37488e+07	1.29869e+07	0.536989	0.944652	0.0534342	1.78638	0.0142221	3.8002	0.0203307	3.05733	0.00918454	2.10054	0.41097	0.654601	0.398222	0.707333
POS01622	(23S,24S)-17,23-Epoxy-24,29-dihydroxy-27-norlanost-8-ene-3,15-dione	8465.06	35524.3	407883	62443.1	1.07867e+06	3.1377e+06	0.0135476	0.0985081	0.321621	0.23515	0.0139066	1.01909	0.0113709	1.21875	0.000203077	0.106493	0.0121526	0.430751	0.00231597	0.795858
POS01631	Absinthin	4.1435e+07	4.23706e+07	3.59161e+07	2.63014e+07	2.68676e+07	2.57491e+07	0.883894	0.455577	0.44674	0.769104	0.90877	0.595989	0.809293	0.988653	0.0154289	1.70505	0.0260252	1.42394	0.187017	0.950544
POS01632	Tanacetol A	1.25413e+07	1.29766e+07	1.38581e+07	4.13276e+06	4.17241e+06	8.33231e+06	0.825521	0.100643	0.879176	0.232309	0.968016	0.32457	0.0558812	1.61713	5.98169e-05	1.41599	0.000484069	1.27179	0.356185	0.685132
POS01645	6,8-Icosanedione	1.38551e+09	1.72989e+09	1.29215e+09	1.09019e+09	9.84854e+08	1.07408e+09	0.11745	11.6121	0.253616	8.58913	0.596343	2.11583	0.630425	3.94094	0.134851	5.14232	0.00544249	10.9998	0.540436	3.62464
POS01662	Fevicordin B 2-[rhamnosyl-(1-&gt;4)-glucosyl-(1-&gt;6)-glucoside]	1.31503e+06	2.33165e+06	2.4957e+06	1.80987e+06	3.01592e+06	3.84542e+06	0.00682867	0.508573	0.836329	0.095231	0.0369151	1.10632	0.167779	0.3958	0.104451	0.222871	0.212563	0.326264	0.123886	0.406609
POS01674	(3beta,15alpha,22S,24E)-3,15,22-Trihydroxylanosta-7,9(11),24-trien-26-oic acid	1.64822e+06	3.11488e+06	3.33411e+07	143029	152936	607378	0.253408	0.418804	0.001284	3.33734	0.864343	0.0596103	0.0447569	0.585474	0.00467815	0.575087	0.0263678	0.742733	0.000663439	2.97575
POS01675	Ganoderic acid Mk	6.35982e+06	5.35353e+06	9.67788e+06	891028	1.13835e+06	502292	0.568422	0.299774	0.0308396	1.09604	0.770387	0.0677424	0.4359	0.264175	0.000236251	1.0846	0.0264929	0.861784	2.76605e-06	1.56688
POS01676	Ganoderic acid Mk	9.51509e+06	1.49062e+07	1.25415e+07	7.13237e+06	4.5522e+06	6.0507e+06	0.0359384	1.11176	0.62846	0.435127	0.117039	0.923292	0.353292	0.742685	0.236196	0.475543	0.000290828	1.32652	0.188653	0.846898
POS01678	Avenestergenin A1	6.24835e+06	7.36316e+06	8.22353e+06	1.15645e+06	996830	1.13202e+06	0.279949	0.380225	0.666224	0.284635	0.39586	0.131837	0.475441	0.211263	4.81831e-06	1.10254	1.35292e-05	1.15112	0.00247917	1.27497
POS01683	Rotundine B	1.42615e+07	1.33886e+07	1.43435e+07	7.1805e+06	8.43757e+06	9.03344e+06	0.743562	0.0148528	0.795872	0.132115	0.181544	0.862726	0.680973	0.399921	2.43452e-06	1.26594	0.0898352	0.85034	0.0889466	0.863153
POS01685	Cinereain	6.7761e+06	6.68483e+06	3.9363e+06	1.72248e+06	2.68309e+06	3.08241e+06	0.94697	0.10206	0.423348	0.486226	0.331986	0.823036	0.692605	0.0254533	2.83755e-05	1.09532	0.0221381	0.772696	0.78863	0.151936
POS01686	Sonchuionoside C	18054.2	45335.9	10316.6	546054	2.8366e+06	3.7392e+06	0.203379	0.0850055	0.116406	0.0915823	0.00621581	1.32386	0.2341	0.856871	0.00177905	0.3245	0.0016108	0.66573	1.44472e-07	1.00064
POS01687	2-Phenyl-4-pentenal	1.87399e+07	1.88982e+07	1.2825e+06	2.85035e+07	5.63e+06	1.6838e+06	0.976912	0.162626	0.00670167	2.61245	0.0307566	3.41668	0.192952	1.81222	0.294308	0.882593	0.0447561	1.1536	0.728894	0.116899
POS01702	(3beta,17alpha,23R)-17,23-Epoxy-3,29-dihydroxy-27-norlanost-8-ene-15,24-dione	333625	174908	1.19407e+06	328427	2.27366e+06	7.05768e+06	0.330605	0.320179	0.215606	0.425597	0.0535694	1.37198	0.0173614	1.84394	0.975202	0.0420875	0.039695	0.585349	0.00472974	1.15286
POS01706	Gibberellin A37	18146.1	57438.2	369.063	764883	2.65451e+06	2.03631e+06	0.0628678	0.0788524	0.00654882	0.132533	0.00648286	1.17827	0.340854	0.575231	0.00648554	0.375809	0.000449206	0.687562	0.000184887	0.698706
POS01707	(x)-2-Heptanol glucoside	2.49568e+06	1.98854e+06	4.51493e+06	122018	494259	123515	0.485623	0.197521	0.00451057	0.930918	0.387272	0.238287	0.390588	0.205544	0.000115199	0.718906	0.0626315	0.515488	3.92117e-07	1.09522
POS01719	Faradiol myristate	3.78641e+06	1.3378e+06	491589	2.16093e+06	1.10278e+06	1.90845e+06	0.000293937	1.00518	0.0882092	0.417821	0.0115069	0.777305	0.184678	0.509012	0.00587526	0.559283	0.483263	0.053915	0.0527887	0.501847
POS01727	Abietinol	2.87971e+06	1.33877e+06	6.07894e+06	133013	90896.1	80390.9	0.163684	0.583916	0.00972623	1.28734	0.457366	0.0377206	0.787087	0.00740374	0.00668913	0.704778	0.077985	0.453454	0.00122243	1.24217
POS01736	Phytolaccinic acid	1.56683e+06	2.02242e+06	4.49533e+06	627654	399419	302411	0.503093	0.280034	0.0218912	0.87677	0.361289	0.238861	0.628543	0.145735	0.00420451	0.40442	0.0315576	0.538444	9.29678e-05	1.01201
POS01753	Lycoperoside D	1.47564e+06	1.33653e+06	608881	3.19266e+06	1.55719e+06	874533	0.60051	0.238487	0.0691418	0.445489	0.0110262	1.00825	0.0278686	0.752643	0.006475	0.553596	0.481996	0.156866	0.435596	0.171922
POS01757	6-Deoxohomodolichosterone	2.63987e+07	3.11672e+07	2.98835e+07	4.26367e+06	3.53363e+06	4.5906e+06	0.276631	0.653935	0.817628	0.0918132	0.564416	0.24614	0.354133	0.678174	1.7726e-05	2.27572	6.05377e-06	2.37303	0.000224277	2.54239
POS01758	6-Deoxohomodolichosterone	655989	1.72606e+06	5.25688e+06	453463	6.6465e+07	1.83255e+07	0.0403442	0.598984	0.0059937	1.05219	0.0135491	7.77922	0.0838543	4.96521	0.300802	0.125771	0.0149669	3.21971	0.299518	0.996847
POS01759	Withanolide A	66752.9	9454.9	82829	28024.1	1.07241e+06	3.15361e+06	0.0245769	0.199776	0.211046	0.102238	0.01774	1.03483	0.0588759	1.14252	0.13658	0.0833192	0.0162418	0.432589	0.00688909	0.824729
POS01760	Withanolide A	375101	460941	986459	359267	2.24242e+06	7.52355e+06	0.516121	0.16224	0.473148	0.243133	0.0529165	1.34913	0.0178635	1.97204	0.874278	0.0203801	0.0656434	0.526272	0.0045879	1.22441
POS01769	Hypericin	117158	849926	858968	269473	1.82224e+06	1.28348e+06	0.00458405	0.416727	0.991577	0.0322289	0.0476924	1.21392	0.508913	0.502391	0.0429175	0.154167	0.203272	0.383103	0.646568	0.146548
POS01779	Thiourea	2.15427e+07	2.39037e+07	2.2031e+07	1.4602e+07	1.54449e+07	1.48083e+07	0.532227	0.500245	0.771441	0.297947	0.683931	0.481121	0.777089	0.232238	0.00817273	1.10417	0.0403287	1.08779	0.225395	0.87768
POS01791	2,4,6-Triethyl-1,3,5-trioxane	2.81874e+06	691419	239328	785383	102636	270400	1.74935e-05	1.0444	0.0751103	0.30699	0.000913288	0.695454	0.114253	0.220128	2.7601e-05	0.693358	0.00205726	0.316218	0.880881	0.0175182
POS01792	Cajaisoflavone	1.30052e+07	1.21151e+07	4.04028e+06	6.36448e+06	4.62005e+06	5.77349e+06	0.761466	0.100542	0.00892913	1.70402	0.186265	0.639331	0.141003	0.569712	0.00574896	1.12808	0.0122929	1.10682	0.0651868	0.48088
POS01793	(E,E)-1-Chloro-3,11-tridecadiene-5,7,9-triyn-2-ol	1.77756e+07	1.80975e+07	1.82007e+07	1.14726e+07	1.1782e+07	1.18999e+07	0.912053	0.0670906	0.984304	0.0384581	0.852676	0.193501	0.917358	0.117393	0.00632275	1.0578	0.0421154	0.987489	0.189914	0.90099
POS01794	6-Deoxocastasterone	3.11368e+06	2.8053e+06	1.5793e+07	1.16325e+06	1.00077e+06	3.65898e+06	0.789932	0.492399	0.0188906	1.99052	0.693786	0.0634478	0.030839	1.39592	0.0564247	0.622766	0.0438761	0.478825	0.0272774	1.58415
POS01798	Crithmumdiol	7.25765e+06	1.01698e+07	2.13737e+06	4.37007e+06	1.52025e+06	4.22608e+06	0.330479	0.466199	0.0149951	1.56378	0.0526299	1.51013	0.0160187	1.54558	0.144339	0.622341	0.00674353	1.18359	0.162477	0.35117
POS01802	Racemethionine	8.46777e+07	6.87064e+07	9.33883e+07	5.58508e+07	6.52235e+07	6.74564e+07	0.32773	2.6223	0.300099	2.70395	0.362131	2.75595	0.824911	0.0241274	0.0352872	2.27498	0.808968	0.0681991	0.229172	1.77015
POS01810	Homodolicholide	1.57127e+07	1.25301e+07	5.64755e+06	2.32817e+07	1.66749e+07	1.06988e+07	0.275661	1.37814	0.0381185	1.35937	0.115369	1.11894	0.0617883	2.31914	0.0632775	0.879251	0.200919	0.828702	0.0895928	0.945331
POS01812	Homodolicholide	1.25607e+06	663577	3.67384e+06	1.21049e+06	304267	1.0902e+06	0.093801	0.602613	0.000904538	1.00821	0.00107764	0.871116	0.0273885	0.800006	0.885998	0.0726606	0.125631	0.154614	0.00355391	0.765035
POS01826	Benzenethiol	8.43405e+07	8.88458e+07	9.55064e+07	5.30329e+07	5.16218e+07	6.16279e+07	0.819472	0.274856	0.786781	0.404107	0.734504	0.0123336	0.399439	2.18391	0.00553336	2.45764	0.059573	2.17683	0.119851	2.3961
POS01828	Benzenethiol	6.81728e+09	7.18922e+09	6.5638e+09	3.74994e+09	3.73357e+09	4.60392e+09	0.771619	5.9734	0.749553	5.44709	0.988759	8.12882	0.374625	27.2692	0.00768538	23.5878	0.0342213	25.0508	0.245269	14.3947
POS01833	N';-Hydroxyneosaxitoxin	7.23919e+06	8.19826e+06	598821	5.99592e+06	4.79998e+06	4.98131e+06	0.687608	0.0232999	0.00504412	1.71726	0.408923	0.278404	0.901219	0.314274	0.352138	0.366229	0.18396	0.413604	0.000863992	1.04698
POS01835	Decarbamoylneosaxitoxin	9.70899e+06	6.02103e+06	5.31349e+06	5.74018e+06	1.89722e+06	2.71811e+06	0.0203309	1.12481	0.593929	0.158621	0.00358506	1.58641	0.106954	0.628531	0.0104024	0.860937	0.00402208	0.862978	0.00850453	0.745768
POS01838	Fistulosin	3.52438e+06	1.51893e+06	326746	936149	715923	303199	0.00188239	1.01328	0.0119309	0.601177	0.419937	0.18777	0.0123924	0.599891	0.000248061	0.744646	0.0176575	0.275492	0.93881	0.0245858
POS01840	(3beta,5alpha,6beta,9alpha,22E,24R)-23-Methylergosta-7,22-diene-3,5,6,9-tetrol	2.57531e+07	3.47412e+07	5.33069e+07	9.66062e+06	1.31938e+07	1.36723e+07	0.220189	1.16138	0.156094	2.22879	0.197622	1.62857	0.944337	0.401617	0.000247877	1.90226	0.00949304	1.97568	0.00826234	2.85232
POS01846	2-Pentadecylfuran	4.96276e+06	2.16753e+06	325195	1.37875e+06	997824	413438	0.00264339	1.16794	0.00215472	0.684639	0.464625	0.150804	0.0403442	0.816935	0.000766475	0.835276	0.0203056	0.287273	0.766404	0.0428783
POS01852	Ajoene	2.55874e+07	4.8522e+07	6.43532e+07	8.34058e+06	2.57644e+07	2.90022e+07	0.0113473	2.78178	0.205661	1.94501	0.0675678	3.51585	0.751422	1.36692	0.000917182	1.9577	0.0583166	1.77621	0.0095383	2.72446
POS01861	Caffeoylferuloylspermidine	1.18376e+07	8.21286e+06	4.54821e+06	5.65125e+06	6.16001e+06	4.95337e+06	0.0652771	1.27347	0.413849	0.606479	0.84332	0.627456	0.5727	0.958868	0.0182021	1.00554	0.358023	0.203083	0.926249	0.0551546
POS01864	(+)-Setoclavine	7.31992e+06	9.85019e+06	7.73753e+06	1.68352e+07	1.57184e+07	1.37636e+07	0.435593	0.903317	0.59614	0.607485	0.705205	0.149673	0.495062	0.925409	0.00995118	1.35672	0.0780382	1.0032	0.133085	0.907236
POS01874	Mollicellin D	47551.6	395909	52194.7	703246	2.36374e+06	3.30225e+06	0.0329575	0.366886	0.0431603	0.34802	0.00949359	1.31064	0.328096	0.62023	0.0308197	0.335289	0.00186956	0.599982	0.00221116	0.863068
POS01896	Pyrimethanil	4.471e+08	5.49646e+08	4.77609e+08	3.33235e+08	3.14258e+08	2.88256e+08	0.379058	4.8908	0.704097	2.43167	0.709007	2.0576	0.567278	2.33406	0.0354934	3.99868	0.0629108	5.85325	0.242541	4.52037
POS01903	(E)-1-Propenyl 1-(propylthio)propyl disulfide	2.00171e+06	4.24978e+06	2.21278e+06	4.27449e+06	7.7884e+06	9.24952e+06	0.04991	0.952741	0.306022	0.603876	0.0274268	1.76055	0.445022	0.703346	0.0695374	0.601387	0.0194911	0.685116	0.0122403	1.20002
POS01910	Mahaleboside	9.83569e+06	2.42387e+07	2.63795e+07	7.85536e+06	2.02308e+07	3.58417e+07	0.00334891	1.96872	0.885576	0.510316	0.0778789	3.38484	0.425039	2.5348	0.299019	0.532668	0.585584	0.219519	0.684681	0.837348
POS01911	Mahaleboside	6.54498e+06	1.71027e+07	2.03243e+07	5.21059e+06	1.13589e+07	2.64747e+07	0.029542	1.43702	0.811967	0.675649	0.16003	2.34384	0.329353	2.73844	0.478384	0.41346	0.322449	0.54577	0.752773	0.633931
POS01912	2,5-Dimethyl-1H-pyrrole	2.67994e+07	2.80875e+07	2.4894e+07	1.72869e+07	1.86155e+07	1.83092e+07	0.822045	0.0431898	0.717838	0.479017	0.504314	0.751528	0.890387	0.247438	0.0138234	1.37795	0.0852765	1.11852	0.390782	0.726208
POS01928	Isofucosterol 3-O-[6-O-(9-Octadecenoyl)-b-D-glucopyranoside]	7.77179e+07	7.26929e+07	6.15275e+07	4.13421e+07	4.62518e+07	5.0909e+07	0.735843	0.547754	0.453105	0.835624	0.580663	1.92291	0.589535	0.148124	0.00582602	2.78953	0.0736174	1.90348	0.311633	1.13716
POS01931	(R)-1-O-[b-D-Glucopyranosyl-(1-&gt;6)-b-D-glucopyranoside]-1,3-octanediol	7.3161e+06	7.57078e+06	4.92306e+06	1.75776e+06	1.59672e+06	1.21209e+06	0.895502	0.455238	0.546842	0.357409	0.800911	0.158534	0.606426	0.453493	0.000927625	1.1492	0.00371424	0.860127	0.375775	0.540771
POS01933	(R)-1-O-[b-D-Apiofuranosyl-(1-&gt;2)-b-D-glucopyranoside]-1,3-octanediol	24753.1	10040.2	272524	84141.5	606124	2.31408e+06	0.0670964	0.047107	0.297154	0.200432	0.0466851	0.712686	0.0189944	1.1391	0.132842	0.0942234	0.0255037	0.319989	0.00779713	0.670713
POS01936	N2-Succinoylarginine	1.34359e+06	477050	1.47647e+06	461400	696485	2.28867e+06	0.0631443	0.510497	0.26126	0.391914	0.305954	0.397061	0.000445291	1.1684	0.0810063	0.336147	0.0804731	0.178484	0.381794	0.247419
POS01941	S-Methyl methanesulfinothioate	910818	1.67957e+06	2.59562e+06	2.87851e+06	8.35202e+06	8.32473e+06	0.439503	0.49766	0.669821	0.240627	0.0323115	1.56262	0.993263	0.351884	0.178989	0.438129	0.00708387	0.87513	0.105724	0.82633
POS01947	Lactyltrimethylammonium betaine	1.11706e+07	1.33636e+07	1.35186e+07	5.64231e+06	7.14579e+06	7.49864e+06	0.320098	0.531048	0.967578	0.0277505	0.357651	0.984605	0.795232	0.0946562	0.0041706	1.0325	0.0157016	0.920169	0.0996373	0.946536
POS01954	Dinitolmide	1.82921e+07	2.58747e+07	226546	2.84778e+07	2.69163e+07	2.81394e+07	0.53146	0.00603011	0.0105106	2.93336	0.709571	0.0350958	0.868502	0.358818	0.269705	0.735581	0.908138	0.494612	0.00143428	2.56505
POS01955	2-Propionylpyrrole	3.43337e+07	3.83767e+07	3.40167e+07	2.49471e+07	2.43691e+07	2.36079e+07	0.57024	0.92626	0.720476	0.539838	0.868947	0.210849	0.821983	0.309772	0.0103256	1.23988	0.0763044	1.38041	0.32458	1.01562
POS01957	Polyoxyethylene dioleate	369.063	3328.83	1541.39	2692.54	112056	1.71364e+06	0.340893	0.0226125	0.586836	0.026284	0.0302825	0.326415	0.00218109	1.17617	0.144936	0.0130147	0.0312881	0.134314	0.00133791	0.640685
POS01958	Polyoxyethylene dioleate	11113.7	12603.9	359841	16997.9	1.37657e+06	5.86847e+06	0.857425	0.00631454	0.353849	0.222914	0.0307061	1.15983	0.0813966	1.72465	0.509982	0.0124144	0.0302795	0.478566	0.0364608	1.029
POS01959	Polyethylene, oxidized	9.23642e+06	1.83571e+07	1.06311e+08	823760	2.77702e+06	1.05228e+06	0.178764	1.44451	0.000164411	5.93638	0.300119	0.6867	0.36095	0.450438	7.79739e-06	1.43667	0.0370024	1.73621	1.69859e-05	5.4954
POS01962	2-(4-Methyl-5-thiazolyl)ethyl decanoate	5.08973e+07	8.09686e+07	5.88705e+08	4.8707e+06	8.51626e+06	1.17019e+07	0.197848	2.4511	0.00107245	13.955	0.112078	1.68614	0.313291	0.922783	3.07511e-05	3.34874	0.00611592	3.7832	0.000372375	12.6676
POS01975	Glyceryl 5-hydroxydecanoate	2.04022e+06	3.73565e+06	7.73387e+06	1.78862e+06	6.20853e+06	3.76046e+07	0.0676769	0.57762	0.558216	0.618981	0.100957	1.97032	0.0238609	4.93779	0.823702	0.00824859	0.314823	0.539152	0.0487434	2.33729
POS01976	Ferrocyanide salts	2.38913e+07	2.92449e+07	2.41183e+07	1.85992e+07	1.66291e+07	1.60086e+07	0.313833	1.30692	0.501686	0.770475	0.489809	0.229927	0.869009	0.448131	0.00647587	0.908723	0.0458704	1.28908	0.211479	0.918165
POS01984	N-Cyclopropyl-trans-2-cis-6-nonadienamide	2.63934e+06	2.41603e+06	5.71529e+06	2.96293e+06	2.031e+06	830869	0.576876	0.120493	0.0446131	0.999974	0.19517	0.691895	0.0190282	0.918023	0.618015	0.11327	0.415058	0.181664	0.00660349	1.11203
POS01987	Acrylic acid-2-acrylamido-2-methyl propane sulfonic acid copolymer	321958	5.70005e+06	1.11659e+07	618538	1.70894e+06	1.56329e+06	0.0597445	1.31756	0.180955	1.19589	0.124255	0.980857	0.849328	0.0941931	0.0244981	0.212603	0.157668	0.695658	0.00726131	1.41115
POS01990	Adlupone	350426	539343	3.72417e+06	100046	42935.4	53875	0.182321	0.0754304	0.00148002	1.09397	0.150526	0.127051	0.72485	0.0187449	0.00881171	0.230323	0.00134774	0.28828	0.0004989	1.00003
POS01994	2,6-Dibromophenol	2.0799e+06	4.34228e+06	869150	1.13725e+07	8.49782e+06	1.17944e+07	0.0428037	0.750741	0.00766242	1.12233	0.331232	0.72662	0.343764	0.603943	0.000343252	1.40284	0.115467	0.759345	0.00142384	1.63181
POS01997	Quercetin 3-(glucosyl-(1-&gt;4)-rhamnoside) 7-rutinoside	2.72373e+06	3.39525e+06	418306	2.80729e+06	2.1062e+06	2.14454e+06	0.545528	0.113885	0.0190702	1.05769	0.345003	0.37694	0.953776	0.139544	0.899512	0.004744	0.273195	0.228265	0.0119554	0.59826
POS02000	Amino (methoxysulfinyl) pentasulfide	8.95976e+07	1.01035e+08	8.95562e+07	6.44732e+07	6.33346e+07	6.21882e+07	0.553422	1.18089	0.686314	0.888884	0.887735	0.114573	0.891929	0.306618	0.0247072	2.01838	0.0610155	2.30583	0.253642	1.67091
POS02001	Amino (methoxysulfinyl) pentasulfide	8.77983e+07	8.67182e+07	8.74377e+07	6.01791e+07	5.78738e+07	5.76607e+07	0.941641	0.00886843	0.980151	0.0384103	0.775061	0.173486	0.976235	0.318076	0.00964244	2.20969	0.06502	1.96151	0.270126	1.8139
POS02017	Erinacine D	2637.35	4005.87	11396.7	23777.8	1.12376e+06	1.42829e+06	0.683325	0.0138408	0.0650156	0.0371747	0.0190115	1.05069	0.579274	0.240126	0.022336	0.0543519	0.0174289	0.436362	0.00264519	0.573685
POS02030	(?-Methamidophos	2.41174e+07	2.32426e+07	2.2603e+07	1.48478e+07	1.50622e+07	1.65236e+07	0.751042	0.197088	0.896252	0.0102515	0.888405	0.445147	0.501048	0.675747	0.000732774	1.40374	0.00638328	1.17694	0.219929	0.851092
POS02039	Ethiofencarb	1.94278e+07	5.66162e+07	5.07911e+07	2.24874e+07	1.14067e+08	8.00695e+07	0.00661521	2.76539	0.900253	0.0655582	0.0834398	9.18872	0.53854	4.01427	0.501792	0.428673	0.265092	2.89475	0.573754	1.3659
POS02044	Coniferan	703901	1.21071e+06	1.99254e+06	1.05147e+06	2.27452e+06	4.98336e+06	0.0581598	0.311603	0.495333	0.259136	0.0224984	1.10712	0.0242592	1.38311	0.176788	0.184154	0.0406236	0.396606	0.0637725	0.700385
POS02053	Hexyl glucoside	3.85144e+06	5.78442e+06	4.36419e+06	4.95698e+06	2.36949e+06	1.07572e+07	0.0698603	0.577608	0.280439	0.515691	0.0277212	1.25399	0.209802	2.37129	0.323421	0.288283	0.00319054	0.731305	0.335517	0.914687
POS02055	Armillarilin	6.64636e+06	5.96316e+06	7.21677e+06	1.24395e+07	9.20734e+06	2.81488e+06	0.799645	0.662642	0.836503	0.246723	0.111432	1.28668	0.000147116	2.27843	0.0433791	0.782664	0.136618	0.548837	0.455692	0.552424
POS02057	3-(Methylthio)-1-propene	1.56237e+07	1.16727e+07	2.70355e+07	3.05712e+06	3.51876e+06	1.33652e+06	0.40194	1.80753	0.425178	1.47646	0.798149	0.500552	0.149477	1.51768	0.00344868	1.62006	0.0442363	0.677827	0.188067	1.75171
POS02088	Octafluorocyclobutane	9.86938e+07	9.73996e+07	1.24529e+08	3.21951e+07	5.64611e+07	4.49924e+07	0.972903	0.901414	0.498437	1.48707	0.111415	4.41966	0.52855	2.11585	0.0446097	3.45897	0.161891	2.12981	0.0350517	3.80928
POS02090	Octafluorocyclobutane	5.61087e+09	5.28481e+09	5.55099e+09	2.81972e+09	3.88122e+09	3.92618e+09	0.782302	7.9435	0.876193	4.10666	0.147726	29.3914	0.937851	0.763536	0.0023009	23.3273	0.247078	10.2764	0.251968	13.2371
POS02094	Neurine	4.32017e+07	2.723e+07	3.40388e+07	1.39762e+07	1.28147e+07	8.56205e+06	0.0488279	3.22761	0.593715	0.971527	0.737224	0.14918	0.142302	1.80659	0.00120154	2.55846	0.0082545	1.1593	0.0571493	2.13112
POS02097	3,3';-Bis(4';';-hydroxyanigorufone)	1.43248e+07	1.64149e+07	1.52796e+07	5.76666e+06	8.68368e+06	1.21946e+07	0.494862	0.704683	0.815485	0.143847	0.00921289	1.57081	0.187516	1.41668	5.9732e-06	1.40673	0.0245314	1.15354	0.506722	0.455279
POS02107	9,12,15-Octadecatrienoic acid 1-[(phosphonoxy)methyl]-1,2-ethanediyl ester	144710	173725	759908	140610	519799	2.40528e+06	0.537085	0.0702322	0.0857802	0.352343	0.00292451	0.631246	0.00128406	1.31523	0.898609	0.00507169	0.00702109	0.251914	0.00961661	0.565435
POS02108	(E)-6-Hexadecenoic acid	1.22163e+08	1.81852e+08	1.55776e+08	1.33317e+08	1.00478e+08	1.17798e+08	0.0389992	5.14552	0.586178	1.48285	0.258851	2.33587	0.457816	1.80442	0.692396	0.849497	0.00901088	3.56446	0.417634	1.76981
POS02110	Methyl 2E,4Z-hexadecadienoate	3.36096e+07	3.53767e+07	3.25343e+07	2.17516e+07	2.33158e+07	2.29844e+07	0.750328	0.345534	0.737409	0.486953	0.61898	0.72135	0.92065	0.345283	0.0037246	1.50272	0.0475169	1.24168	0.206471	1.02016
POS02112	(8E,15E)-1,8,15-Heptadecatriene-11,13-diyne	3.81186e+06	2.12386e+06	677706	2.67601e+06	797498	48777.9	0.0596779	1.01429	0.0319985	0.606337	0.000443863	1.2197	0.00306111	0.793897	0.150907	0.437658	0.0204934	0.362612	0.125956	0.270408
POS02113	(8E,15E)-1,8,15-Heptadecatriene-11,13-diyne	1.13502e+07	1.1484e+07	8.90155e+06	7.25684e+06	7.37665e+06	3.59512e+06	0.945102	0.0977372	0.243921	0.671148	0.909403	0.0966863	0.00505978	1.81983	0.00192363	0.89554	0.0579296	0.775543	0.00265564	1.12518
POS02114	4-Dodecylbenzenesulfonic acid Na salt	2.45676e+06	2.03439e+06	410193	1.07285e+07	4.41806e+06	1.48544e+06	0.600056	0.347657	0.0307774	0.672869	0.00723409	2.06455	0.00765338	1.60855	0.000829257	1.3077	0.0423045	0.622147	0.0180286	0.479007
POS02116	2-Dodecanone	1.09144e+07	3.53831e+06	9.06162e+06	165076	182780	72782.9	0.0190422	1.70009	0.0393959	1.35495	0.889244	0.106729	0.347787	0.370844	0.000462728	1.54338	0.0621075	0.727999	0.000357491	1.49983
POS02117	2-Carboxy-4-dodecanolide	2.42105e+08	2.47386e+08	3.93902e+08	1.8706e+08	1.46633e+08	1.10167e+08	0.914864	0.392925	0.241893	4.53099	0.548948	1.31917	0.449174	5.94611	0.357164	2.01138	0.110763	3.01244	0.030506	7.01256
POS02124	9,10,13-Trihydroxystearic acid	3.01542e+07	3.31407e+07	3.11497e+07	2.11582e+07	2.14685e+07	2.08026e+07	0.521932	0.666879	0.840305	0.247605	0.918629	0.258724	0.819677	0.132738	0.0116566	1.19519	0.0274659	1.32075	0.275041	0.999025
POS02129	2-Hydroxyacorenone	4.06491e+06	4.63569e+06	5.29381e+06	1.25814e+06	527854	223475	0.602254	0.144031	0.565741	0.308486	0.124507	0.53323	0.334761	0.497594	0.000594096	0.792485	0.00205455	0.889172	4.74193e-06	1.17802
POS02132	Methyl methylthio selenide	1.36214e+08	1.04972e+08	8.78339e+07	7.27963e+07	5.95668e+07	9.46043e+07	0.395231	2.72319	0.71376	1.40039	0.587565	2.01877	0.0375657	6.3458	0.0368391	3.0482	0.201027	1.75957	0.847425	0.152362
POS02139	11,12-Dimethoxydihydrokawain	1.17905e+07	7.81079e+06	1.81924e+06	6.47008e+06	5.80645e+06	1.07488e+06	0.0124314	1.41255	0.00405347	1.44225	0.712035	0.00124102	0.00484979	2.14851	0.00964029	0.969612	0.185287	0.253818	0.637969	0.119119
POS02155	2(3H)-Benzothiazolethione	3.5983e+07	3.62895e+07	3.3311e+07	2.41445e+07	2.43892e+07	2.47669e+07	0.96042	0.0398177	0.764774	0.386207	0.927919	0.219418	0.905152	0.121076	0.00732991	1.52271	0.057505	1.29058	0.339654	0.886168
POS02156	2(3H)-Benzothiazolethione	3.71823e+07	3.14788e+07	2.937e+07	1.638e+07	2.50588e+07	1.71768e+07	0.258826	1.2106	0.688811	0.268927	0.0604372	2.71109	0.155855	1.92324	0.000625404	2.18987	0.196087	0.762635	0.0535238	1.41358
POS02160	1,4-Ipomeadiol	2.60624e+07	2.98733e+07	2.34148e+07	2.04259e+07	1.94462e+07	1.80368e+07	0.478465	0.278078	0.349046	1.0365	0.779496	0.208361	0.663154	0.642054	0.196225	0.839725	0.0496672	1.17179	0.358733	0.543463
POS02167	Blasticidin S	5.35928e+06	7.15265e+06	3.82716e+06	6.65208e+06	5.99299e+06	4.2237e+06	0.297521	0.555997	0.159068	0.785087	0.386687	0.387992	0.0393804	1.14701	0.111291	0.360184	0.492137	0.298456	0.813809	0.130292
POS02174	9-(beta-D-Ribofuranosyl)zeatin	8.37893e+06	8.98124e+06	1.79712e+07	8.25827e+06	5.41805e+06	3.60514e+06	0.742433	0.0846844	0.123457	1.3547	0.394892	0.623424	0.308052	1.19205	0.968507	0.0156628	0.123936	0.596851	0.0198122	1.60697
POS02182	2-Methyl-4-pentenal	2.01847e+07	2.43463e+07	2.93594e+07	1.38858e+07	1.59808e+07	1.57287e+07	0.325563	0.893113	0.690576	0.561008	0.165951	1.04478	0.903051	0.0846034	0.00155244	1.15233	0.0631698	1.1183	0.272338	1.19129
POS02190	Dehydrocarpaine I	18167	281300	250461	37946.3	1.7677e+06	6.20255e+06	0.147743	0.25301	0.920315	0.0447098	0.0683845	1.26611	0.0867191	1.63299	0.351046	0.0413931	0.115796	0.442805	0.0216531	1.10809
POS02194	(-)-Fumigaclavine B	480860	640235	1.49985e+06	269859	2.65697e+06	1.84762e+06	0.484738	0.170784	0.0149323	0.523582	0.0403386	1.53172	0.577781	0.836247	0.0642147	0.163706	0.0793073	0.538531	0.735079	0.0431086
POS02201	Crustecdysone	4.42946e+06	1.51561e+06	80859.8	612074	358698	117534	0.00177592	1.13695	2.013e-05	0.752196	0.249686	0.27592	0.00374592	0.489356	0.00026999	0.8886	9.76566e-05	0.41682	0.646535	0.03547
POS02204	Arborinine	8.34532e+06	7.70757e+06	422833	7.18273e+06	6.91602e+06	6.90511e+06	0.738756	0.447104	0.00106851	1.71347	0.803325	0.111029	0.995223	0.359523	0.319192	0.369674	0.673032	0.0148203	0.00190581	1.21934
POS02206	Surugatoxin	6.03644e+06	3.08047e+06	117240	1.86255e+06	1.18435e+06	540545	0.00391068	1.1985	3.24503e-05	1.06619	0.272073	0.399694	0.019614	0.858025	0.000714776	0.922183	0.00217865	0.468395	0.0035367	0.287307
POS02218	Menatetrenone	8.36444e+06	3.65623e+06	386886	2.88909e+06	1.8366e+06	1.02771e+06	0.00532692	1.38832	0.000151662	1.08917	0.225929	0.535318	0.0159328	0.863453	0.00370771	0.997018	0.0086758	0.425402	0.0385861	0.319324
POS02220	2-Methyl-3-nonacosanone	1.04088e+06	845531	4.06073e+06	238305	268000	99308.6	0.581722	0.357247	0.000207554	1.07477	0.880013	0.174404	0.379875	0.371627	0.0192782	0.40957	0.056101	0.24655	2.23166e-05	1.01545
POS02221	13,15-Triacontanedione	2.17738e+06	5.75832e+06	9.02612e+06	1.2422e+06	759041	738595	0.0048895	1.13912	0.171365	0.738182	0.214333	0.384577	0.940638	0.102077	0.124095	0.300411	0.000248059	0.95141	0.00230079	1.39198
POS02229	Sorbitan stearate	47481.1	282753	689302	63176.9	202809	2.00239e+06	0.206391	0.222767	0.234532	0.288973	0.104729	0.349127	0.0398441	1.18634	0.656022	0.0325093	0.679365	0.0805635	0.134081	0.457294
POS02230	Sorbitan palmitate	9.06608e+06	9.9311e+06	1.01628e+07	761832	526123	720397	0.448508	0.201483	0.898721	0.187648	0.329797	0.278527	0.493431	0.141058	1.20425e-06	1.42289	2.7467e-07	1.40034	0.000164545	1.56065
POS02232	[Nitrilotris(methylene)]trisphosphonic acid	1.35086e+06	1.81732e+06	1.10876e+06	1.95816e+06	3.38912e+06	5.52481e+06	0.396397	0.0801675	0.442935	0.313349	0.013053	1.1962	0.114376	1.03251	0.0193775	0.255494	0.0420504	0.521225	0.00884992	0.961842
POS02233	Momordol	5.16342e+07	4.10626e+07	1.63606e+08	5.77091e+06	7.17557e+06	7.43868e+06	0.541406	2.14675	0.000239069	7.13153	0.552174	1.01925	0.923645	0.117572	0.00304454	3.26971	0.018427	2.45674	7.77544e-06	6.68773
POS02241	Methyl thiophene-2-carboxylate	1.42714e+07	6.22703e+06	1.52358e+07	9.69681e+06	1.13598e+07	1.12122e+07	0.04936	1.70778	0.182416	1.63198	0.221536	0.712445	0.91711	0.250914	0.0128906	0.918165	0.173703	0.503908	0.473384	0.565806
POS02242	Methyl thiophene-2-carboxylate	5.36113e+07	5.72268e+07	5.07283e+07	3.33854e+07	3.44743e+07	3.77752e+07	0.723239	0.397518	0.649066	0.816152	0.829214	0.886484	0.571768	0.951781	0.00166909	2.10292	0.0462695	1.75701	0.271149	1.17033
POS02266	(S)-alpha-Amino-4-carboxy-3-furanpropanoic acid	1.1548e+07	7.68732e+06	7.90077e+06	5.83468e+06	8.67784e+06	6.85736e+06	0.125521	1.26351	0.932561	0.115692	0.136392	1.62927	0.330133	1.12087	0.0235419	1.0926	0.623818	0.221104	0.66246	0.252489
POS02281	Caffeoyl aspartic acid	455166	801923	2.31137e+06	973859	2.11228e+06	2.67207e+06	0.0796286	0.355131	0.116265	0.555747	0.0173298	1.07626	0.333366	0.426293	0.0678147	0.280182	0.00429459	0.478661	0.718572	0.0555352
POS02284	Coutaric acid	1.12109e+07	5.68019e+06	376637	4.05404e+06	1.90871e+06	657460	0.0116596	1.53921	4.77189e-05	1.39495	0.161264	0.776959	0.14386	1.1571	0.00542848	1.11407	0.00530949	0.613722	0.395729	0.163146
POS02293	Valyl-Lysine	1.23964e+06	1.13488e+06	3.38882e+06	789174	2.01558e+07	4.28279e+07	0.811304	0.0705052	0.243304	0.659337	0.0627735	4.27413	0.221507	3.06292	0.22516	0.219279	0.0669164	1.72155	0.0239477	2.82512
POS02303	Prolyl-Arginine	1.30206e+06	1.75663e+06	5.41513e+06	352101	458847	78616.3	0.521333	0.277529	0.00224578	1.13343	0.770019	0.0383294	0.291028	0.307686	0.00329963	0.418333	0.105744	0.475921	6.66874e-06	1.16156
POS02309	Lysyl-Threonine	410896	1.02739e+06	3.1495e+06	270933	3.41303e+06	1.77631e+07	0.0398888	0.374223	0.14268	0.605491	0.000247966	1.83488	0.0128139	3.50247	0.118027	0.1295	0.00319502	0.690924	0.0136188	1.69969
POS02316	Lysyl-Glutamate	3.52604e+07	1.10759e+07	2.2876e+07	2.05274e+06	912986	1.6776e+06	0.00384036	3.33777	0.109569	1.45477	0.514228	0.286136	0.0959432	0.517204	0.000118919	2.7299	0.0246406	1.10653	0.00328117	2.30456
POS02318	Isoleucyl-Lysine	5.28542e+06	2.80646e+06	845058	406984	188297	233294	0.070458	1.00266	0.036654	0.511468	0.0464729	0.377159	0.624578	0.137532	0.00068648	1.06039	0.00386312	0.73157	0.179128	0.281901
POS02324	Glycyl-Phenylalanine	4.96345e+06	1.0957e+07	3.46502e+06	2.03033e+06	1.3143e+06	718678	0.122322	1.29476	0.105854	1.07254	0.679331	0.406153	0.330474	0.292281	0.252059	0.599783	0.0110682	1.41691	0.368086	0.504859
POS02327	Glycyl-Glutamate	9.90803e+06	1.11977e+07	2.83988e+06	4.8697e+06	5.09308e+06	5.45826e+06	0.568063	0.409321	0.00472735	1.75356	0.814117	0.386674	0.744153	0.0382438	0.00128666	1.04238	0.0149619	0.951689	0.107788	0.648034
POS02334	Cysteinyl-Leucine	3.11091e+07	3.57013e+07	3.2203e+07	2.19256e+07	1.90848e+07	2.25963e+07	0.455532	0.937506	0.767817	0.278303	0.534646	0.753721	0.259491	0.671399	0.0869268	0.99625	0.0138055	1.70216	0.382281	0.963676
POS02338	Asparaginyl-Tryptophan	6511.95	4254.78	158916	9935.14	416876	1.72664e+06	0.695756	0.0315271	0.144047	0.201277	0.0579611	0.621557	0.00739742	1.00905	0.608214	0.0109355	0.0550814	0.256999	0.00131863	0.610684
POS02344	Arginyl-Alanine	1.30807e+08	9.0284e+07	4.78485e+07	7.29473e+07	4.2603e+07	1.15132e+07	0.180769	4.79247	0.134781	2.83554	0.0567652	3.47925	0.0148077	5.03267	0.0503028	3.36425	0.0229022	2.2576	0.127051	2.13259
POS02356	Arbekacin	9.21253e+06	5.60203e+06	5.57648e+06	6.09816e+06	707229	320216	0.103431	1.41543	0.989334	0.0240508	0.000439071	2.09843	0.203708	0.59298	0.145964	0.70171	0.00141722	0.907017	0.00602992	1.0039
POS02359	Saxagliptin	1.6073e+07	1.17885e+07	8.16519e+06	1.03475e+07	6.09726e+06	5.51386e+06	0.0430697	1.53129	0.362386	0.620914	0.0612728	1.18423	0.799826	0.412126	0.0103531	1.04625	0.0193578	0.711582	0.512572	0.381947
POS02363	Udenafil	4.52248e+06	4.94149e+06	1.78359e+06	2.46779e+06	1.80094e+06	2.38838e+06	0.741752	0.33672	0.0212098	1.03897	0.250913	0.447809	0.155909	0.525562	0.0225836	0.557193	0.018386	0.729046	0.243788	0.248347
POS02372	Vapreotide	4.357e+06	2.30956e+06	1.6694e+06	3.68303e+06	921661	1.15973e+06	0.00284573	0.938685	0.668899	0.161245	0.000309488	1.42173	0.549989	0.103176	0.257748	0.258149	0.0143324	0.434318	0.728577	0.125128
POS02392	Prazepam	126547	532153	1.86774e+06	85620.7	1.27681e+06	5.85493e+06	0.00777407	0.319385	0.109382	0.523778	0.00013871	1.13556	0.0031035	2.03859	0.526789	0.0713112	0.00802545	0.361097	0.0165682	0.864515
POS02393	Allylestrenol	3.86163e+06	322286	921324	5312.2	4875.16	3759.51	0.000979957	1.24969	0.127169	0.424194	0.881473	0.0109494	0.679308	0.018514	0.000420496	0.909026	0.12122	0.217044	0.013709	0.436704
POS02405	Quinidine barbiturate	4.82319e+06	6.33862e+06	6.30707e+06	966824	778030	938678	0.087666	0.56557	0.982596	0.101673	0.362106	0.150045	0.34161	0.166183	5.56349e-06	0.955655	1.18687e-05	1.05725	0.00147276	1.15255
POS02406	Quinidine barbiturate	6.265e+06	7.58143e+06	797600	2.22724e+06	2.60923e+06	2.75604e+06	0.324377	0.493025	0.00020516	1.63859	0.594528	0.505821	0.834864	0.0594289	0.000461042	0.938896	0.00214129	0.890008	0.0136131	0.639954
POS02409	Metocurine	6.83842e+07	6.74986e+07	6.28678e+07	4.14844e+07	4.71733e+07	4.31875e+07	0.945269	0.0559726	0.832006	0.761334	0.185629	1.7838	0.587821	0.774217	0.000143002	2.53753	0.132252	1.3526	0.31702	1.33294
POS02415	Pirbuterol	40039.5	73683.3	1.31909e+06	198818	1.72194e+06	3.72829e+06	0.135969	0.0851171	0.0932242	0.52145	0.0284582	1.23192	0.0631217	1.0793	0.000543331	0.180176	0.0197633	0.529036	0.0381151	0.667503
POS02428	Clomipramine	916229	1.7868e+06	1.65361e+07	1.37549e+06	1.45416e+06	677602	0.152519	0.421609	0.00030275	2.35344	0.92101	0.059206	0.324844	0.759617	0.106781	0.222578	0.725339	0.12826	0.000147704	2.09026
POS02432	Sevoflurane	3.08286e+06	998742	461448	595311	704839	1.65259e+06	0.00227393	1.06366	0.214569	0.270114	0.643719	0.320029	0.0170271	0.781938	0.000273017	0.766191	0.394303	0.0466605	0.0150603	0.488581
POS02434	Fomepizole	3.77627e+08	4.86043e+08	3.6891e+08	2.59274e+08	2.65401e+08	2.95093e+08	0.397366	3.44009	0.433549	4.45387	0.865067	1.50066	0.562108	2.49974	0.0168077	4.57517	0.0974487	5.12033	0.441865	2.10252
POS02436	Fomepizole	7.8548e+07	9.65431e+07	8.67777e+07	5.48635e+07	5.24903e+07	5.68585e+07	0.360032	1.92338	0.758168	0.851675	0.764765	0.518035	0.640131	0.690012	0.00990533	2.01664	0.0416609	2.54652	0.277478	1.68329
POS02442	Captopril	294402	404770	494516	663440	1.87511e+06	1.26144e+06	0.438163	0.0339583	0.850621	0.0463626	5.55737e-05	1.07747	0.0336052	0.533947	0.0152258	0.223883	1.50322e-05	0.528352	0.150118	0.31493
POS02446	Propafenone	4.95081e+06	8.85713e+06	2.70448e+06	1.38649e+07	5.96555e+06	9.1028e+06	0.271629	0.625297	0.0891448	1.50363	0.00393888	2.48549	0.220353	1.03292	0.00121396	1.3161	0.419107	0.268055	0.0142306	1.18024
POS02449	Itraconazole	485983	1.58466e+06	6.31164e+06	6339.65	63914	153541	0.146052	0.491225	0.0685745	1.07162	0.12192	0.169782	0.526275	0.225552	0.0063991	0.326527	0.0503386	0.522188	0.0195462	1.03858
POS02454	Desipramine	108226	95140.5	3.43344e+06	137877	1.41411e+06	1.13043e+07	0.720194	0.0620533	0.0846396	0.858873	0.0206539	1.13883	0.0568084	2.73266	0.408912	0.0241304	0.017656	0.480356	0.13873	1.09254
POS02456	Tiludronate	1.14349e+07	1.43504e+07	1.24167e+07	7.84262e+06	7.90451e+06	8.30664e+06	0.288343	0.888292	0.600054	0.391236	0.946471	0.153377	0.713864	0.360135	0.00703414	0.769377	0.0293279	1.03555	0.163118	0.702461
POS02472	Ouabain	2.83643e+06	2.63533e+06	478471	2.31736e+06	1.18234e+06	194401	0.713398	0.367692	0.00356939	0.83355	0.11157	0.684715	0.00227823	1.04451	0.45887	0.165529	0.0160282	0.346025	0.45157	0.142405
POS02482	Streptomycin	4.45126e+06	2.88179e+06	181864	574465	304400	298634	0.0547108	0.84029	0.000281225	1.00699	0.103877	0.312316	0.942332	0.142185	4.05984e-05	0.962267	0.000314033	0.661998	0.442025	0.0957568
POS02483	Etidronic acid	2.55226e+07	2.74895e+07	2.59736e+07	1.78241e+07	1.42138e+07	1.51773e+07	0.719019	0.0901313	0.874237	0.180782	0.347496	0.562713	0.783003	0.206963	0.0409279	1.26628	0.0380384	1.24442	0.219283	1.08894
POS02492	Methoxyflurane	1.20547e+07	8.84502e+06	7.64294e+06	5.55651e+06	5.78594e+06	7.4412e+06	0.0756883	1.06331	0.756443	0.233615	0.834961	0.372342	0.211226	0.737191	0.000405392	1.18971	0.0665878	0.538549	0.957364	0.0351602
POS02502	Telithromycin	3.25201e+06	4.74203e+06	9.366e+06	2.52829e+06	1.21785e+06	308791	0.185527	0.482472	0.00699108	1.20409	0.27248	0.680494	0.261901	0.751594	0.449675	0.180133	0.0171506	0.742332	2.80963e-06	1.57828
POS02505	Zaleplon	1.4216e+07	5.11734e+06	1.09601e+06	1.01026e+07	3.53153e+06	1.43192e+06	0.00856342	2.13013	0.0949848	0.884408	0.150697	1.44978	0.259472	1.40909	0.36518	0.47981	0.55697	0.0176956	0.747445	0.102625
POS02511	Zalcitabine	9.24042e+07	4.31218e+07	1.57939e+08	6.55081e+07	4.30542e+07	6.04385e+06	0.0566853	4.03253	0.0204548	6.09337	0.428873	1.35648	0.0560876	6.61485	0.279381	1.52846	0.998029	0.0685271	0.00190339	5.88616
POS02516	Buprenorphine	5538.6	7506.33	28776.5	9259.14	1.12042e+06	4.55262e+06	0.686639	0.0190276	0.260513	0.0560118	0.00941932	1.07127	0.00801028	1.65695	0.591155	0.010057	0.00933414	0.44355	0.000960667	1.0548
POS02519	Amantadine	5.47694e+06	5.30243e+06	722153	1.78493e+06	3.08011e+06	2.75004e+06	0.89511	0.220018	0.00218517	1.30659	0.00723697	1.02207	0.508547	0.23708	0.00138654	0.912879	0.0603172	0.521471	0.00845993	0.656818
POS02526	Terbutaline	4.62933e+06	2.6342e+06	658456	4.25938e+06	1.04606e+06	5.73405e+06	0.0716885	1.08092	0.0195068	0.725826	0.000537106	1.61912	0.0393228	1.83106	0.706979	0.190153	0.0447842	0.365302	0.0285323	0.937811
POS02533	Tacrolimus	815152	1.84304e+06	179700	2.63596e+06	4.20676e+06	2.27185e+06	0.104763	0.510618	0.0130628	0.817084	0.126042	0.811094	0.0163585	1.11892	0.0385801	0.517188	0.0139986	0.567128	0.000140094	0.740329
POS02535	Vardenafil	3.75879e+06	2.68749e+06	119940	2.14594e+06	438299	353570	0.124815	0.508854	0.00104463	1.0244	0.00391139	1.09925	0.62209	0.24188	0.0133342	0.5326	0.00287663	0.597482	0.0893406	0.191431
POS02546	Ethynodiol Diacetate	4.81646e+07	4.23765e+07	1.81288e+07	1.00458e+08	4.99075e+07	2.76401e+07	0.508084	1.47197	0.0459842	2.66208	0.0126755	5.54006	0.0198575	4.3922	0.00921376	3.01755	0.433791	0.939258	0.346732	1.11409
POS02549	Fentanyl	5.06949e+06	2.36301e+06	399768	1.21407e+06	780540	454731	0.00108506	1.16306	0.000889088	0.762693	0.2626	0.306041	0.0540083	0.562999	0.00013083	0.903916	0.000205985	0.457224	0.877923	0.0268696
POS02555	Tazarotene	3.30859e+06	4.23484e+06	1.16284e+06	2.9218e+06	2.60766e+06	2.49731e+06	0.452399	0.277201	0.0446226	1.00886	0.597243	0.108558	0.85113	0.282976	0.391596	0.166068	0.220225	0.309867	0.10803	0.441278
POS02556	Tripelennamine	359542	321895	4.49653e+06	920699	2.91829e+07	1.01147e+08	0.882149	0.0807928	0.346693	0.779883	0.0622632	5.14251	0.0807622	6.61159	0.0680365	0.25185	0.0577657	2.1403	0.0194666	4.48542
POS02565	Prilocaine	1.17054e+06	2.56873e+06	1.53672e+07	166794	109367	47724.1	0.300103	0.493965	2.60324e-05	2.29569	0.416803	0.10602	0.225255	0.217482	0.000301173	0.485741	0.0810756	0.639786	1.79326e-07	2.07896
POS02570	Rocuronium	5.58958e+06	5.83572e+06	4.93384e+06	321869	1.63862e+06	1.3869e+06	0.885834	0.0611108	0.863525	0.027602	0.302494	0.988395	0.843535	0.419319	6.31352e-05	1.11928	0.0518351	0.746975	0.486322	0.503974
POS02575	Nitrofurantoin	6.19849e+06	5.64108e+06	7.84715e+06	3.29362e+06	3.81976e+06	3.14614e+06	0.806693	0.207643	0.346736	0.276467	0.647788	0.376513	0.487456	0.77194	0.0797504	0.599636	0.381027	0.243687	0.00680146	1.02951
POS02625	Tridihexethyl	4.14222e+06	3.91032e+06	5.54917e+06	123772	74413	4990.54	0.912948	0.0467553	0.537767	0.528153	0.646485	0.10323	0.231334	0.110246	4.36964e-05	0.940344	0.0823091	0.820943	0.00673105	1.09003
POS02627	Tolmetin	6.18819e+06	6.97968e+06	2.6408e+06	9.93809e+06	6.0466e+06	2.93216e+06	0.692633	0.231673	0.0848983	1.1485	0.0416876	1.63665	0.00609623	1.5708	0.0479127	0.761827	0.642082	0.195657	0.847057	0.111204
POS02629	Buspirone	1.91685e+07	2.10314e+07	2.02755e+07	1.34064e+07	1.36898e+07	1.36737e+07	0.596231	0.404627	0.899165	0.103163	0.843787	0.387595	0.993293	0.015336	0.00824566	1.06806	0.04668	1.04463	0.231629	0.845382
POS02640	Carboprost Tromethamine	157671	172917	272849	618078	4.27195e+06	3.13428e+06	0.822797	0.0439438	0.30632	0.145991	0.0130573	1.92525	0.430655	0.602763	0.0893414	0.23603	0.00627475	0.846576	0.00252622	0.821848
POS02647	Procyclidine	1.91058e+06	2.53605e+06	1.64814e+06	1.75479e+06	1.88831e+06	4.84979e+06	0.104292	0.211322	0.450229	0.296168	0.661493	0.215807	0.0217684	1.56219	0.589353	0.101051	0.105048	0.189806	0.0625852	0.757443
POS02648	Meprobamate	1.82511e+06	772043	1.47871e+07	536491	283337	657971	0.00161224	0.713204	0.0467315	2.06259	0.149953	0.284529	0.379745	0.265583	0.000749907	0.505566	0.00209683	0.23067	0.0456388	1.79707
POS02653	Buclizine	4.57014e+07	4.54338e+07	4.08852e+07	3.02265e+07	3.08638e+07	3.07622e+07	0.969703	0.707497	0.600579	0.468017	0.884264	0.738125	0.983129	0.315955	0.0216885	1.73515	0.0294649	1.36435	0.219709	0.962753
POS02658	Terfenadine	6.2491e+06	3.47325e+06	198340	1.78913e+06	1.41394e+06	988580	0.00638361	0.990098	6.42581e-05	1.15712	0.491307	0.193043	0.0741832	0.659082	0.000265084	0.94594	0.00264419	0.535112	0.000620468	0.426065
POS02662	Zolmitriptan	3.63864e+06	1.72775e+06	393789	454311	238319	227430	0.000176186	1.059	0.00697733	0.604977	0.161907	0.221839	0.891241	0.160153	6.19043e-07	0.873985	4.28519e-05	0.467305	0.633963	0.0946117
POS02664	Mitomycin	1.35716e+07	1.3405e+07	2.44903e+07	1.03298e+07	7.62208e+06	5.97744e+06	0.948501	0.238056	0.116691	1.52257	0.455354	0.477365	0.490787	1.15765	0.331607	0.491322	0.0737992	0.802523	0.0137857	1.89167
POS02688	Lovastatin	2.28473e+07	2.27881e+07	1.02141e+07	3.6663e+07	2.37616e+07	1.28548e+07	0.989444	0.281294	0.0801998	1.82472	0.0820034	2.3503	0.0138936	3.23256	0.0514841	1.44543	0.848176	0.269423	0.643377	0.423837
POS02694	Bethanidine	5.83889e+06	5.03297e+06	8.05144e+06	2.24694e+06	1.34177e+06	830767	0.656352	0.171673	0.205718	0.875358	0.21183	0.388999	0.215996	0.707502	0.000982505	0.869319	0.0567698	0.791383	0.000636797	1.38757
POS02711	6-Hydroxyfluvastatin	2.98066e+06	5.77827e+06	611716	2.34968e+07	1.99579e+07	2.92127e+07	0.16711	0.753746	0.0202245	1.41995	0.593255	0.658141	0.121144	2.3206	0.00286105	2.0081	0.00666115	1.43341	3.16016e-05	2.6634
POS02730	Dimethyl trisulfide	5.59835e+07	5.64481e+07	2.91034e+07	2.54906e+07	2.32639e+07	2.44803e+07	0.982738	1.44253	0.0478504	2.43277	0.766262	0.0407936	0.877093	0.552381	0.127793	2.20887	0.0235051	1.94334	0.533719	0.483132
POS02731	2-Methylfuran	1.91405e+08	1.18793e+08	1.54372e+08	1.15549e+08	1.17144e+08	1.15423e+08	0.0411796	4.51998	0.571136	2.07686	0.961873	1.2993	0.968484	0.834952	0.000236278	4.02005	0.970026	0.0781896	0.534299	0.862061
POS02732	2-Methylfuran	1.05321e+08	1.32314e+08	1.42845e+08	8.54654e+07	7.59718e+07	3.68309e+07	0.460107	1.68082	0.824082	0.316775	0.713044	0.635944	0.181195	4.40477	0.443325	1.32483	0.141419	2.42638	0.0251924	4.67242
POS02733	1,2,4-Trimethylbenzene	504501	918428	463663	1.07971e+06	2.55635e+06	3.80088e+06	0.0655393	0.379663	0.195657	0.302716	0.0237549	1.23114	0.220386	0.741327	0.0587202	0.290853	0.0107805	0.518929	0.00305096	0.872227
POS02736	Thallium	3.01809e+07	3.31826e+07	2.66728e+07	2.02138e+07	2.26399e+07	2.09429e+07	0.548777	0.814094	0.29093	0.860782	0.543968	0.929132	0.599787	0.771803	0.0167021	1.19353	0.0666157	1.24058	0.20254	0.89311
POS02737	Thallium	2.99541e+07	3.40279e+07	3.10778e+07	2.31019e+07	2.25962e+07	2.22481e+07	0.439416	1.19094	0.738495	0.447125	0.880175	0.192837	0.910229	0.100821	0.0595619	0.879345	0.0484437	1.31002	0.269416	0.928622
POS02745	Adenosine thiamine diphosphate	8.12373e+06	9.38053e+06	2.98491e+06	6.9089e+06	5.45229e+06	5.45041e+06	0.602698	0.317063	0.0467041	1.42854	0.159911	0.822132	0.998456	0.214033	0.211891	0.369222	0.126656	0.630011	0.204104	0.529624
POS02756	11Z-Octadecenylcarnitine	1.4488e+07	1.81503e+07	2.541e+07	2.54532e+06	1.93023e+06	2.5874e+06	0.135134	0.808423	0.17484	1.27796	0.293999	0.360726	0.183684	0.558736	9.33703e-06	1.66996	4.27322e-06	1.84743	0.000618255	2.38572
POS02759	Pimelylcarnitine	4.12332e+06	1.05956e+06	116440	967562	495324	187305	0.012855	1.12626	0.0299689	0.414086	0.147092	0.400129	0.0078996	0.594089	0.00978948	0.731981	0.15497	0.118174	0.552927	0.0513937
POS02761	2-Octenoylcarnitine	7.78943e+06	7.0446e+06	8.86657e+06	918527	956917	869490	0.717667	0.29025	0.498799	0.27539	0.912947	0.017595	0.797832	0.0927726	4.95572e-05	1.26872	0.00611684	0.985162	0.00205488	1.37663
POS02765	N-Undecanoylglycine	1.34104e+07	1.01665e+07	2.63769e+07	7.68199e+06	1.47923e+06	1.14291e+06	0.363453	1.27335	0.0096063	2.38335	0.000455098	2.26596	0.5605	0.484941	0.083916	1.01268	0.00167726	1.24684	0.000305764	2.63284
POS02766	N-Nonanoylglycine	1.88655e+06	5.93186e+06	1.38989e+06	1.5074e+06	1.06035e+06	1.87993e+06	0.0051187	1.12824	0.00370177	1.24879	0.203401	0.306914	0.0713992	0.749524	0.433287	0.139189	0.00116441	0.89256	0.478792	0.199365
POS02769	6-Succinoaminopurine	9.19615e+07	1.01434e+08	9.54532e+07	6.68899e+07	6.59961e+07	6.98039e+07	0.554715	0.594736	0.782383	0.177393	0.912429	0.24215	0.703667	0.598479	0.0533463	2.04823	0.0222101	2.46816	0.210196	1.69642
POS02770	6-Keto-decanoylcarnitine	3.57675e+06	3.08779e+06	1.0501e+06	6.71512e+06	3.75553e+06	1.57022e+06	0.540091	0.398749	0.0334718	0.841511	0.00982969	1.33249	0.00170455	1.44935	0.00716698	0.732498	0.405607	0.272235	0.404949	0.238797
POS02771	2-Hexenoylcarnitine	4.66777e+07	6.59955e+07	3.89495e+07	3.9371e+07	3.99796e+07	3.76804e+07	0.211817	1.798	0.292606	1.62756	0.914788	0.249469	0.669933	0.497955	0.505586	0.799507	0.0446476	1.94686	0.955484	0.378982
POS02779	6,9,12,15,18,21-Tetracosahexaenoic acid	9.22056e+06	5.4718e+06	9.67003e+06	2.07893e+06	364944	269552	0.147033	1.46393	0.24578	0.760283	0.000580569	1.15356	0.534291	0.282088	0.00406877	1.27487	0.0054501	0.896494	0.0123281	1.21017
POS02786	Kinetensin 4-7	6.58738e+06	7.93426e+06	2.08055e+06	3.40619e+06	3.61769e+06	3.78656e+06	0.360951	0.558716	0.00497259	1.44676	0.745275	0.338159	0.825912	0.00851511	0.00119191	0.812231	0.0102821	0.818888	0.172989	0.4927
POS02789	Dynorphin A 9-17	1.48275e+06	3.01247e+06	1.09422e+07	391656	328788	569016	0.12857	0.595654	0.000106275	1.77265	0.709168	0.0224237	0.332341	0.287727	0.000159079	0.480782	0.0153028	0.702306	5.81227e-07	1.69309
POS02790	Dynorphin A 1-8	4.71021e+06	5.47572e+06	54380	1.22332e+07	4.49875e+06	3.23523e+06	0.652267	0.047397	0.00690693	1.44932	0.0426813	1.88646	0.490092	1.13907	0.0295003	1.05821	0.672301	0.0216253	0.00265097	0.825707
POS02792	Dynorphin A (6-8)	7.23646e+06	5.79763e+06	6.5446e+06	4.59741e+06	1.57536e+06	831386	0.288197	0.556314	0.649119	0.230268	0.0381334	1.21241	0.209036	0.792178	0.0700767	0.61271	0.00691827	0.860935	0.000513431	1.17444
POS02793	Dynorphin A (6-8)	955568	1.78878e+06	3.20664e+06	1.10704e+06	2.76755e+06	7.96323e+06	0.0363089	0.433464	0.439092	0.388886	0.00428324	1.31849	0.00309022	2.08102	0.548145	0.0789734	0.0857859	0.349627	0.0515354	0.887843
POS02794	Dynorphin A (6-8)	6.6573e+06	5.06169e+06	2.72433e+06	4.02632e+06	1.24367e+06	1.01384e+06	0.312384	0.630254	0.19444	0.741072	0.047171	1.18273	0.480702	0.381668	0.110477	0.55634	0.0110129	0.734325	0.181406	0.442084
POS02799	9';-Carboxy-gamma-chromanol	2.59374e+06	2.2075e+06	805937	4.52538e+06	2.80146e+06	1.1591e+06	0.481375	0.333932	0.0454786	0.690334	0.014333	1.02675	0.00199385	1.21281	0.00624613	0.577933	0.307214	0.250049	0.477277	0.187918
POS02801	5-Aminopentanal	1.71202e+08	1.711e+08	1.61311e+08	1.09305e+08	1.25144e+08	1.21658e+08	0.996735	0.425482	0.782573	0.667821	0.353758	3.46793	0.864208	0.568062	0.00868583	3.51039	0.0663795	2.21009	0.257237	1.9288
POS02809	13';-Carboxy-alpha-tocopherol	1.10098e+08	1.19497e+08	1.76538e+08	3.84759e+07	3.41857e+07	5.0378e+07	0.701936	0.429083	0.190735	3.61928	0.719479	0.267455	0.208852	2.06134	0.000213576	4.01441	0.00439071	3.94012	0.00515275	5.24792
POS02812	11';-Carboxy-gamma-tocotrienol	870829	670905	89065.2	4.15467e+06	1.70923e+06	552450	0.548706	0.234739	0.0471394	0.398493	0.00568141	1.31021	0.00840003	1.00641	0.000479123	0.831969	0.0314228	0.41414	0.00685674	0.326357
POS02818	PS(20:4(5Z,8Z,11Z,14Z)/18:3(9Z,12Z,15Z))	2.08865e+06	2.71084e+06	5.05993e+06	1.6985e+06	653786	167261	0.236477	0.286059	0.00501925	0.848587	0.15742	0.667234	0.254585	0.557341	0.532006	0.118547	0.0058542	0.580224	1.75956e-06	1.16821
POS02826	3-O-Sulfogalactosylceramide (d18:1/24:1(15Z))	1.61405e+06	4.63703e+06	6.59898e+06	771256	1.42152e+06	3.88889e+06	0.00640209	1.0675	0.360957	0.484632	0.0137284	0.789179	0.00461864	1.38935	0.0087245	0.42285	0.00411205	0.770405	0.200306	0.551735
POS02835	Mannosyl-diinositol-phosphorylceramide	4.67055e+07	4.94219e+07	4.74543e+07	2.35051e+07	2.27899e+07	2.75957e+07	0.736754	0.166564	0.857608	0.192965	0.852908	0.234181	0.302484	1.26488	0.000676755	2.25363	0.00439044	2.13761	0.0516252	1.81896
POS02836	Mannosyl-diinositol-phosphorylceramide	1.29064e+07	1.42113e+07	3.08768e+07	1.15904e+06	911298	1.78147e+06	0.740236	0.248013	0.00575634	2.48283	0.641275	0.215793	0.111828	0.745124	1.05703e-05	1.68002	0.00400759	1.65297	3.62044e-06	2.83946
POS02837	Linoleoyl ethanolamide	2.07286e+07	2.48051e+07	2.63953e+07	1.10922e+07	8.33896e+06	1.20691e+07	0.301042	0.5832	0.879137	0.292901	0.355828	0.622463	0.184427	1.1321	0.010176	1.315	0.000964424	1.72999	0.178465	1.29017
POS02838	Linoleoyl ethanolamide	2.19663e+07	3.24334e+07	2.44391e+07	2.15616e+07	1.85654e+07	1.75564e+07	0.115353	1.99416	0.449351	1.03669	0.424256	0.756468	0.772054	0.535762	0.916941	0.0196799	0.0421387	1.40367	0.456987	0.66727
POS02839	L-Canaline	3.28265e+06	2.57121e+06	1.37636e+06	2.46199e+06	4.96547e+06	7.04891e+06	0.21264	0.608226	0.315438	0.39913	0.0674387	1.49273	0.286402	0.703868	0.215405	0.290554	0.069802	0.656405	0.0109112	1.08684
POS02844	Dihydrozeatin	8.04467e+06	4.72044e+06	1.35076e+07	6.40069e+06	3.96367e+06	2.20818e+06	0.0123002	1.12686	0.163644	1.22885	0.15726	0.942558	0.0317755	1.25762	0.378529	0.274643	0.330226	0.165954	0.0817999	1.26698
POS02850	SM(d18:1/14:0)	7.85675e+06	8.52548e+06	3.99341e+06	3.96062e+06	3.90256e+06	4.30078e+06	0.624896	0.476381	0.0191016	1.21892	0.922483	0.164182	0.587836	0.297274	0.000104062	0.906665	0.0052955	0.852264	0.803341	0.0970204
POS02852	SM(d18:1/14:0)	3.74887e+06	1.9415e+06	812426	607007	589149	369864	0.0189193	1.04759	0.11129	0.434733	0.954321	0.134513	0.510909	0.342081	0.000611524	0.858636	0.00168832	0.418127	0.510251	0.14993
POS02860	Ganglioside GM2 (d18:0/25:0)	2.6941e+07	1.54339e+07	4.19719e+06	1.68328e+07	6.51323e+06	1.09691e+06	0.054964	2.56599	0.0155292	1.82856	0.00402222	2.59873	0.00597759	2.22687	0.0642133	1.3573	0.028502	0.931282	0.202204	0.548713
POS02861	Ganglioside GM2 (d18:0/20:0)	1.62298e+08	1.94988e+08	4.41988e+07	7.25616e+07	7.6758e+07	8.4799e+07	0.398229	2.79295	0.00340801	7.5094	0.786356	1.62172	0.678163	0.637665	0.000756375	4.32836	0.00736408	4.33553	0.148308	2.4991
POS02864	Ganglioside GM1 (d18:1/18:1(11Z))	184039	233288	4.56299e+06	609441	1.70145e+07	6.18985e+07	0.77858	0.0390613	0.341295	0.798174	0.0404255	3.93911	0.101827	5.42541	0.0375747	0.243992	0.0368639	1.64782	0.0400609	3.29504
POS02866	Ganglioside GM1 (d18:0/26:1(17Z))	181717	3.16618e+06	1.03109e+06	464601	338345	51103.6	0.000633234	1.05046	0.00750091	0.787262	0.689468	0.168934	0.30321	0.448506	0.122514	0.177572	0.00163826	0.684687	0.000633948	0.484461
POS02868	Ganglioside GD2 (d18:0/26:1(17Z))	1.76832e+07	2.25579e+07	1.92264e+06	5.77474e+06	6.35711e+06	7.76219e+06	0.351796	1.16857	0.00104765	2.87986	0.729799	0.630753	0.51652	0.390746	0.000950491	1.57435	0.00536749	1.62279	0.0145131	1.1406
POS02878	Homovanillic acid sulfate	5.40108e+06	5.70159e+06	3.93386e+06	3.89057e+06	955844	879801	0.844983	0.0332872	0.35325	0.550903	0.000401957	1.62837	0.785193	0.192205	0.0826693	0.476408	0.00676577	0.872623	0.0283676	0.73867
POS02880	SM(d17:1/24:1(15Z))	2.10427e+07	1.98355e+07	1.7371e+07	1.32687e+07	1.40518e+07	1.64102e+07	0.804146	0.176109	0.601458	0.682995	0.754594	0.478564	0.402036	0.60743	0.0391031	1.15111	0.198937	0.70206	0.77258	0.201715
POS02882	N(6)-(Octanoyl)lysine	5.24622e+06	2.83464e+06	148725	2.07121e+06	1.33825e+06	497607	0.00956406	1.10972	8.47092e-05	0.99603	0.312373	0.346235	0.00965826	0.89633	0.00551699	0.753486	0.011076	0.347935	0.0243861	0.281454
POS02885	Taurohyocholate	11461.8	25864	1.49112e+06	167696	5.08012e+06	1.88026e+07	0.457945	0.0311056	0.305255	0.484026	0.036912	2.15993	0.0990981	3.02049	0.00868007	0.161741	0.0327428	0.907359	0.0412118	1.80514
POS02892	Lactosylceramide (d18:1/22:0)	1.97332e+07	1.80991e+07	1.29739e+08	7.91342e+06	2.02407e+06	1.74043e+06	0.820605	1.1963	0.000904241	6.56239	0.0016624	2.04284	0.772523	0.374106	0.0672082	1.52127	0.00356156	1.68141	0.000294838	5.95189
POS02893	MG(0:0/24:6(6Z,9Z,12Z,15Z,18Z,21Z)/0:0)	5.95278e+06	2.75011e+06	181661	1.55934e+06	804372	351239	0.000317134	1.1668	0.000186338	1.00532	0.17216	0.482778	0.0246189	0.705433	4.49847e-05	0.967289	0.00164098	0.53788	0.27392	0.127315
POS02898	LysoPE(20:2(11Z,14Z)/0:0)	1.06849e+07	1.66416e+07	1.62225e+07	7.96482e+06	6.60878e+06	8.52262e+06	0.0317456	1.1486	0.955149	0.0534593	0.474823	0.240632	0.408462	0.804984	0.227192	0.514707	0.000849124	1.24758	0.315833	0.817847
POS02899	LysoPE(20:0/0:0)	926014	1.31573e+06	4.01001e+06	933102	1.0101e+07	1.95084e+07	0.458384	0.282155	0.00145773	0.979752	0.0165876	3.06443	0.148752	2.19298	0.974757	0.00329973	0.0213648	1.19299	0.0126574	1.83531
POS02905	LysoPE(0:0/22:4(7Z,10Z,13Z,16Z))	1.06729e+07	5.81328e+06	555044	2.68031e+06	2.08502e+06	1.49592e+06	0.000977011	1.53606	9.53692e-05	1.44055	0.458095	0.285559	0.0442798	0.740108	1.86737e-05	1.34231	0.000710419	0.730397	0.04762	0.38501
POS02917	PE(P-18:0/24:1(15Z))	1.15005e+06	1.35524e+06	2.12357e+06	1.1305e+06	2.2584e+06	3.2531e+06	0.531316	0.00680331	0.160539	0.436331	0.0243531	1.05805	0.0593978	0.746602	0.962905	0.066425	0.0230546	0.390008	0.0900384	0.354069
POS02924	PC(P-16:0/24:1(15Z))	3.72566e+06	3.77353e+06	4.68303e+06	2.9847e+06	4.60281e+06	6.10293e+06	0.935783	0.143815	0.346165	0.393359	0.0374117	1.30043	0.0933575	0.754959	0.250555	0.322939	0.230453	0.348472	0.201583	0.367362
POS02929	PA(20:4(5Z,8Z,11Z,14Z)e/2:0)	67477.5	131984	4.95047e+06	192378	2.8021e+06	2.01794e+07	0.297844	0.0883212	0.340633	0.839895	0.0223575	1.62625	0.0560276	3.59214	0.0745407	0.120122	0.02006	0.691357	0.133436	1.50626
POS02932	1,2-Dioctadecanoyl-3-(galactosyl-B-1-6-galactosyl-B-1)-glycerol	4.26746e+06	4.3896e+06	5.49395e+06	999533	428173	154366	0.907605	0.00183484	0.350377	0.428882	0.14106	0.473463	0.292057	0.44958	9.9336e-05	0.867382	0.00193078	0.867074	9.79155e-06	1.22174
POS02935	3-Phosphoadenylylselenate	1.52237e+07	2.02007e+07	1.66111e+07	8.55048e+06	9.7294e+06	8.77571e+06	0.103405	1.00996	0.650682	0.435414	0.550319	0.587559	0.676325	0.375826	0.0068505	1.14035	0.00333168	1.33787	0.322095	0.806045
POS02936	3-Oxotetradecanoic acid	3.23558e+06	1.83285e+06	2.99364e+07	3.76363e+06	3.15012e+06	1.61641e+06	0.151333	1.04773	0.00187335	3.21825	0.518552	0.17749	0.0272498	0.990448	0.645904	0.0727651	0.0675579	0.500778	0.00177198	2.76944
POS02943	CerP(d18:1/26:1(17Z))	1.98407e+06	2.7889e+06	5.62861e+06	41401.4	64522	114847	0.348512	0.388514	0.0197222	1.04091	0.448211	0.113131	0.177216	0.131653	2.06509e-07	0.681678	0.00689148	0.733634	5.79732e-06	1.23764
POS02960	LysoPC(18:0)	4.55343e+06	4.27472e+06	4.52657e+06	1.07689e+06	736859	295689	0.789839	0.136892	0.83386	0.0705006	0.375753	0.315115	0.127752	0.561746	8.37327e-06	0.893545	0.00531678	0.779806	8.25291e-05	1.0762
POS02962	LysoPC(14:1(9Z))	2275.12	3325.28	15508.5	5400.22	255662	2.99621e+06	0.771387	0.00110216	0.381114	0.0426634	0.0648268	0.485078	0.0114165	1.52477	0.47461	0.0180815	0.0629419	0.200063	0.00684555	0.817692
POS02967	25-Hydroxyvitamin D2 25-(beta-glucuronide)	38790.4	140329	989792	240640	1.62612e+06	8.42388e+06	0.23496	0.138535	0.262429	0.401415	0.0571895	1.14285	0.0580601	2.28998	0.107604	0.163092	0.0425729	0.480959	0.0421754	1.19599
POS02969	17-beta-estradiol 3-sulfate-17-(beta-D-glucuronide)	3.77781e+06	4.92287e+06	501960	3.09734e+06	3.23527e+06	3.6056e+06	0.446132	0.00535133	0.00823877	1.25389	0.913494	0.423608	0.78335	0.238244	0.426873	0.266417	0.34839	0.131973	0.00235162	0.850585
POS02977	Retinyl beta-glucuronide	2.58361e+07	3.06937e+07	6.77314e+06	1.14697e+07	1.21567e+07	1.34544e+07	0.422277	1.04352	0.00285608	3.00907	0.781761	0.66063	0.672426	0.258384	0.000714464	1.73952	0.00735469	1.71366	0.12021	1.04645
POS02978	Palmitoyl glucuronide	602475	674584	502449	1.23693e+06	1.5173e+07	1.188e+07	0.738546	0.0849699	0.538697	0.106974	0.0175888	3.71721	0.580587	0.66532	0.0101301	0.305346	0.0144611	1.56679	0.00380762	1.62852
POS02979	Palmitoyl glucuronide	9.11407e+06	1.04575e+07	2.15497e+07	2.71845e+06	2.29424e+06	4.15591e+06	0.56266	0.249279	0.138413	1.62946	0.677902	0.0752502	0.119001	0.706886	8.89273e-05	1.21505	0.00442375	1.21075	0.0250509	1.83961
POS02980	Palmitoyl glucuronide	3.6205e+06	4.99577e+06	4.86379e+06	519156	854418	2.43394e+06	0.0872266	0.58092	0.91315	0.00622019	0.297756	0.526086	0.0463237	1.02706	6.3723e-07	0.865647	0.000217492	0.907569	0.061716	0.600367
POS02985	Thyroxine glucuronide	4.64516e+06	4.10118e+06	8.2651e+06	684628	266978	414430	0.668053	0.543075	0.0621907	1.15057	0.0132093	0.482582	0.244278	0.119526	0.00153511	0.965574	0.000963815	0.858211	0.0014455	1.39472
POS02989	CL(20:2(11Z,14Z)/18:2(9Z,12Z)/18:2(9Z,12Z)/18:1(9Z))	1.99895e+06	2.93382e+06	3.68459e+07	1.29202e+06	1.52041e+06	1.59616e+06	0.219253	0.269193	0.00391041	3.4477	0.70556	0.164804	0.903692	0.0160191	0.129406	0.334704	0.115103	0.45585	0.00303841	3.03513
POS02992	PIP(20:3(8Z,11Z,14Z)/18:1(11Z))	501580	709347	369.063	1.29128e+06	1.44848e+06	232270	0.517632	0.0518654	0.0141934	0.491975	0.810178	0.109755	0.0133907	1.1052	0.169039	0.313957	0.144873	0.325934	0.00245427	0.215134
POS03021	PC(18:1(9Z)/18:0)	3.74775e+06	3.3685e+06	8.72158e+06	279838	202788	35093.1	0.746082	0.114484	0.00163118	1.43679	0.686228	0.11296	0.310168	0.183094	9.49117e-05	0.891276	0.0107301	0.789295	4.34258e-07	1.54386
POS03022	PC(18:1(9Z)/18:0)	5.7306e+07	7.80038e+07	9.35128e+07	1.17693e+07	8.23049e+06	1.41008e+07	0.123475	2.11892	0.465089	1.64134	0.297499	0.837801	0.0756964	1.69139	8.15543e-06	3.29267	0.000119825	3.8201	0.000931842	4.42098
POS03024	PC(14:1(9Z)/20:5(5Z,8Z,11Z,14Z,17Z))	4.80496e+06	4.29212e+06	617270	2.29222e+06	909441	955026	0.793521	0.123021	0.0148442	1.02194	0.0687058	0.853114	0.920024	0.155997	0.153919	0.422554	0.018378	0.591702	0.560616	0.106304
POS03029	DG(14:0/18:1(9Z)/0:0)	1752.81	10638.9	79116.7	8845.33	498841	6.62819e+06	0.0497616	0.0420932	0.361569	0.0966131	0.0780982	0.659387	0.0178905	2.21428	0.0200125	0.0357633	0.079054	0.278076	0.0124407	1.17377
POS03038	Acetyl adenylate	1.9642e+06	3.31489e+06	7.01501e+06	1.56965e+06	2.27481e+06	1.74527e+06	0.147708	0.493789	0.0318565	1.10514	0.370868	0.671484	0.522564	0.56271	0.347237	0.194841	0.354472	0.277753	0.0023326	1.10532
POS03039	D-Pantothenoyl-L-cysteine	477878	962807	505788	1.06292e+06	2.11113e+06	2.54757e+06	0.0227173	0.432671	0.243566	0.266608	0.0200577	1.0135	0.400859	0.395017	0.0536526	0.303199	0.00531332	0.430151	0.00311467	0.677113
POS03048	Cervonyl carnitine	8.88574e+07	5.07048e+07	1.37855e+07	5.64566e+07	2.15627e+07	3.85462e+06	0.053285	4.67502	0.0168562	3.29721	0.00328092	4.81764	0.00601848	3.99282	0.0670354	2.4211	0.0321311	1.66931	0.210245	0.972063
POS03049	Cervonyl carnitine	6.24512e+06	3.50141e+06	379305	2.39719e+06	1.38174e+06	1.09636e+06	0.00346335	1.14995	0.000190434	1.08237	0.142983	0.534667	0.357287	0.501594	0.000787228	0.893263	0.00222726	0.535115	0.0596403	0.330124
POS03052	Linoelaidyl carnitine	8.49385e+06	8.98404e+06	1.63074e+07	1.67976e+06	993520	2.84494e+06	0.756409	0.0230611	0.0351446	1.30727	0.0794066	0.631012	0.0247562	1.09923	9.14407e-06	1.28739	0.000140839	1.27113	0.00068081	1.75604
POS03057	Gallic acid	3.83877e+06	576364	674040	569609	1.58011e+06	5.69559e+06	0.38239	0.198116	0.78206	0.0419302	0.0102364	0.974463	0.0109217	1.62317	0.38184	0.381158	0.00536177	0.445244	0.0037022	1.09009
POS03067	Eicosadienoic acid	2.04823e+07	2.58219e+07	2.07803e+07	1.3177e+07	1.21374e+07	1.52531e+07	0.188721	1.79621	0.382671	0.769045	0.687155	0.0681719	0.406095	0.972426	0.0275195	0.884268	0.0031735	1.58168	0.342794	0.695967
POS03069	Sildenafil	4.51797e+06	5.41861e+06	1.4568e+06	2.27186e+06	2.3332e+06	2.34685e+06	0.439844	0.476334	0.00977851	1.20066	0.879816	0.178972	0.973023	0.055955	0.000525824	0.677053	0.0186089	0.685161	0.234655	0.341495
POS03077	Loperamide	1.48561e+07	1.23142e+07	1.34244e+07	8.31043e+06	9.35368e+06	1.23884e+07	0.131773	0.959361	0.645346	0.404381	0.53251	0.992877	0.169475	1.13219	0.00116277	1.18554	0.111476	0.437373	0.699478	0.202076
POS03085	Ganglioside GD3 (d18:1/26:1(17Z))	82246.3	155255	2.75576e+06	184657	2.50809e+06	1.24815e+07	0.333517	0.151847	0.35948	0.604394	0.0076513	1.54235	0.108857	2.65556	0.19075	0.0987115	0.00712058	0.648465	0.150185	1.21092
POS03090	Ganglioside GA2 (d18:1/9Z-18:1)	376232	503786	2.07041e+06	190160	2.23258e+06	2.14468e+07	0.257949	0.142927	0.317498	0.488921	0.0178529	1.44114	0.00735759	4.06439	0.0245193	0.189658	0.0385517	0.526531	0.00807745	2.06556
POS03091	Ganglioside GA2 (d18:1/9Z-18:1)	14411	6715.65	922718	24377.9	390633	6.43464e+06	0.223735	0.0418313	0.243611	0.390247	0.0614955	0.593338	0.0476456	2.15484	0.472487	0.0286445	0.0513536	0.252519	0.0749174	0.970279
POS03104	L-Urobilinogen	5587.13	9849.13	824359	9249.38	329380	3.52382e+06	0.480585	0.0164669	0.14821	0.417384	0.0377163	0.55988	0.0486706	1.57676	0.5172	0.0121397	0.0380241	0.229965	0.104023	0.659632
POS03120	VPGPR Enterostatin	1.07236e+07	9.04123e+06	4.42665e+06	1.99132e+06	1.42924e+06	930837	0.490145	1.05226	0.272287	0.707813	0.402295	0.129723	0.481259	0.574592	0.000501725	1.44372	0.00124672	1.02725	0.36048	0.530936
POS03121	Chitobiose	615274	2.60504e+06	2.27462e+07	67888.7	970210	1.86121e+06	0.0176621	0.716868	0.000223523	2.79868	0.0600863	0.897786	0.348659	0.384294	0.00203817	0.354475	0.0711421	0.419025	0.000176861	2.40015
POS03123	Myo-inositol hexakisphosphate	7.5719e+06	652438	3.87075e+06	4.67772e+06	4.51939e+06	667872	0.0275991	1.85268	0.283919	0.672047	0.96574	0.0311818	0.212817	1.68035	0.419113	0.572554	0.210321	0.56806	0.287005	0.527155
POS03125	L-Histidinol	5.6152e+07	6.83749e+07	5.58708e+07	2.46218e+07	3.29873e+07	2.94261e+07	0.517768	1.53453	0.635298	1.12786	0.316701	1.48559	0.562188	1.31845	0.0687868	1.93265	0.0178106	2.22928	0.278522	1.57096
POS03127	L-Histidinol	3.73965e+07	3.58437e+07	3.44723e+07	8.67454e+06	1.27109e+07	1.5052e+07	0.890696	0.44642	0.939763	0.00496493	0.517715	1.68798	0.773479	0.303906	0.00201224	2.51955	0.0514556	1.75647	0.261621	1.46906
POS03128	Formyl-CoA	4.55184e+06	2.27298e+06	109160	1.13044e+06	602187	349431	0.000969779	1.05522	0.000272743	0.939576	0.124765	0.398276	0.109892	0.480182	1.13072e-05	0.89027	0.00201139	0.473125	0.0725312	0.189642
POS03129	N-Acetylornithine	6.60371e+06	3.53466e+06	1.29776e+06	2.14568e+06	1.39771e+06	561770	0.00302314	1.31966	0.0735025	0.659297	0.238955	0.391854	0.00298693	0.98106	0.000436908	0.976903	0.00119167	0.512784	0.493018	0.235689
POS03137	Prostaglandin G2	1.80494e+08	1.79253e+08	1.61585e+08	1.19057e+08	1.22139e+08	1.21836e+08	0.965382	1.42709	0.616538	0.94293	0.856954	1.50848	0.987222	0.619171	0.0237688	3.45547	0.0316364	2.70967	0.234474	1.86302
POS03138	Withanolide	332117	469542	703490	310929	1.08606e+06	2.72537e+06	0.140498	0.160848	0.457957	0.178404	0.00817151	0.898927	0.0010837	1.12931	0.557319	0.0371099	0.0324451	0.311265	0.000505137	0.689221
POS03139	Malvidin	1.72468e+07	2.26729e+07	1.85299e+07	2.00543e+06	2.52038e+06	4.44354e+06	0.61038	1.08977	0.797458	0.222926	0.295611	0.499355	0.468004	1.06526	0.0236672	1.36192	0.0411035	1.78304	0.317953	1.117
POS03143	Biocytin	2.35703e+06	5.34843e+06	5.17694e+06	3.38211e+06	3.301e+06	2.91147e+06	0.0090843	1.15861	0.911774	0.0569898	0.920758	0.0286442	0.65035	0.229919	0.163987	0.366814	0.0708619	0.544456	0.135453	0.53177
POS03151	Alloxan	1.58987e+07	1.00971e+07	2.15584e+07	1.2078e+07	7.69803e+06	4.16512e+06	0.0441002	1.76924	0.0260239	1.94406	0.274758	0.964749	0.0473357	1.84634	0.363401	0.500568	0.290624	0.165867	0.00181013	2.15416
POS03154	Nitrite	1.39564e+07	1.97687e+07	4.23184e+07	2.59772e+07	3.31743e+07	3.59141e+07	0.0557751	1.37686	0.00344242	2.5972	0.158794	2.26541	0.609648	0.41905	0.00594946	1.48003	0.00957135	1.4136	0.359621	0.846627
POS03155	Androsterone sulfate	705057	1.18314e+06	1.61188e+06	7.44855e+06	1.9635e+07	3.15356e+07	0.0892886	0.309222	0.510179	0.157309	0.0738972	2.66818	0.469711	1.7054	0.00523931	1.05099	0.00987948	1.70106	0.0699036	1.94806
POS03157	Canavanine	294563	713154	7.06214e+06	133539	748202	2.28246e+06	0.040696	0.340964	3.74617e-05	1.58396	0.00344585	0.774349	0.00300973	1.15687	0.00347903	0.184092	0.885228	0.00609245	0.000559219	1.13675
POS03164	Sulfolithocholylglycine	1.75086e+06	8.57075e+06	2.4259e+07	4.94557e+06	1.65673e+07	1.74329e+07	0.0019011	1.60799	0.00371179	2.29536	0.0100708	3.14111	0.849253	0.312811	0.023244	0.751964	0.063778	1.03868	0.179446	0.941495
POS03165	Glycochenodeoxycholic acid 3-glucuronide	1.21143e+07	1.55785e+07	4.13566e+06	1.08212e+07	9.24355e+06	9.22088e+06	0.432582	0.564854	0.0338332	1.97867	0.43316	0.455078	0.991375	0.329451	0.417876	0.317905	0.180276	0.679334	0.0746387	0.909611
POS03168	Lithocholate 3-O-glucuronide	2.12656e+07	2.60705e+07	3.2768e+06	7.90473e+06	8.92747e+06	9.36229e+06	0.324914	0.948343	0.000453627	3.00303	0.667164	0.819241	0.84849	0.0826973	0.000782797	1.6938	0.0027828	1.6567	0.0303051	1.09078
POS03181	Cholesta-4,6-dien-3-one	2.68004e+06	2.63705e+06	1.21002e+06	7.55296e+06	3.2631e+06	1.3885e+06	0.946059	0.0579125	0.0826264	0.649548	0.0217355	1.61614	0.00390784	1.28239	0.0104614	0.950877	0.385468	0.233655	0.760356	0.112245
POS03189	1,11-Undecanedicarboxylic acid	893837	769510	1.40098e+06	142618	3.05746e+06	1.73457e+07	0.544436	0.157316	0.377822	0.275906	0.0221344	1.70724	0.0558029	3.22378	5.18636e-05	0.423173	0.0621898	0.594474	0.0351959	1.76059
POS03190	1,11-Undecanedicarboxylic acid	10521	25422	913122	40862.4	1.33977e+06	8.02629e+06	0.431301	0.046083	0.253307	0.395308	0.00858707	1.13298	0.0178019	2.32422	0.0693534	0.0569516	0.00805783	0.478767	0.0154244	1.21254
POS03202	Varanic acid	1.20709e+07	1.44682e+07	4.56435e+07	1.61079e+06	1.88661e+06	1.78227e+06	0.548804	0.453946	0.00232485	3.21938	0.710026	0.33357	0.888041	0.091457	9.03878e-06	1.57765	0.00697495	1.57675	7.1573e-05	3.3314
POS03205	Silicon	7.94742e+06	5.92112e+06	1.41181e+07	1.72604e+06	1.72874e+06	666831	0.413352	1.30017	0.418667	1.0805	0.997476	0.181165	0.158709	1.04937	0.00402752	1.13866	0.0494624	0.474137	0.189745	1.26563
POS03219	Oleamide	3.16598e+07	3.02663e+07	2.68669e+07	1.20584e+07	1.43109e+07	1.55714e+07	0.878983	0.218261	0.755457	0.756157	0.598132	0.923299	0.746174	0.357449	0.000496358	2.00837	0.107928	1.29664	0.124739	1.23441
POS03225	N-Oleoylethanolamine	5.15455e+07	5.15184e+07	8.96889e+06	1.5964e+07	1.45197e+07	1.64245e+07	0.998401	0.545567	0.00236231	3.98201	0.665818	0.30454	0.593507	0.635962	0.00377022	2.80375	0.0034902	2.49817	0.189444	0.990368
POS03228	DOPA sulfate	9.54724e+06	7.03265e+06	6.25793e+06	3.73594e+06	6.20691e+06	5.9216e+06	0.311371	0.649579	0.728257	0.020655	0.183556	0.680218	0.921557	0.279462	0.0113476	1.02171	0.720336	0.406227	0.905656	0.011413
POS03240	Mesobilirubinogen	2.8829e+06	1.08106e+06	25666.8	399455	215012	112458	0.000283235	1.02939	0.000235815	0.613574	0.230696	0.199187	0.0897764	0.349018	9.773e-06	0.767988	0.00125678	0.31424	0.0101716	0.122386
POS03255	m-Chlorobenzoic acid	5.51661e+06	1.23917e+07	2.28025e+07	5.69755e+06	6.94987e+06	2.38595e+06	0.0620697	1.56213	0.021662	1.91826	0.515912	0.503367	0.00164617	1.66834	0.91842	0.0702285	0.135117	0.918495	2.53158e-06	2.34239
POS03260	Pyridoxal 5';-phosphate	3.3164e+07	3.73375e+07	3.4853e+07	2.34407e+07	2.29994e+07	2.1616e+07	0.526027	0.877985	0.833666	0.309178	0.895215	0.0328441	0.642356	0.775556	0.00386149	1.29141	0.0565613	1.42415	0.208503	1.257
POS03270	Alpha-Linolenic acid	2.86385e+07	3.9297e+07	3.54041e+07	2.90338e+07	2.22543e+07	2.58387e+07	0.0736157	2.38261	0.731355	0.463632	0.349329	0.858125	0.530388	0.605979	0.951714	0.217935	0.0170534	1.54115	0.39609	0.924249
POS03272	Sphinganine 1-phosphate	1.47305e+06	2.11063e+06	2.48544e+06	1.00266e+06	869660	2.56515e+06	0.0783128	0.353698	0.685013	0.145621	0.434551	0.0436277	0.0049793	1.22485	0.0404404	0.297083	0.00220829	0.455541	0.935985	0.0295938
POS03276	Cotinine methonium ion	5.4391e+06	4.96787e+06	2.122e+06	1.16619e+07	5.70334e+06	3.17568e+06	0.622916	0.397489	0.0433456	0.920628	0.0125199	1.91424	0.0244537	1.46872	0.00781934	1.05597	0.51487	0.282385	0.366412	0.365364
POS03281	Parathion	6.78973e+06	1.17385e+07	7.77331e+06	5.56371e+06	7.32101e+06	5.99416e+06	0.187046	0.929959	0.361811	0.969286	0.0289297	1.1945	0.332783	0.774941	0.0373443	0.385481	0.238577	0.549143	0.501053	0.361168
POS03282	SM(d18:1/18:0)	3.23983e+07	3.38423e+07	4.30338e+07	1.46654e+06	371247	202153	0.931181	0.318632	0.664406	1.34919	0.268056	0.531238	0.224697	0.312964	0.00043671	2.56284	0.0520611	2.44475	0.0114665	2.94968
POS03283	3,4-Dihydroxybenzeneacetic acid	1.90407e+06	2.44979e+06	6.24285e+06	1.39688e+06	1.63845e+06	1.8222e+06	0.583346	0.10158	0.00157348	1.1272	0.393475	0.309281	0.586063	0.101628	0.57373	0.268548	0.128553	0.33176	0.0002629	1.06075
POS03293	Methyl propenyl ketone	7.69968e+06	6.08557e+06	7.14753e+06	3.3688e+06	2.55707e+06	2.80604e+06	0.156032	0.849931	0.677205	0.420411	0.186466	0.315899	0.744673	0.0560311	0.00028325	1.02174	0.00277176	0.727602	0.103825	0.85098
POS03295	Prostaglandin F2a	4.73822e+06	4.20748e+06	1.87817e+06	1.02769e+07	5.10659e+06	2.71641e+06	0.573602	0.446685	0.0507736	0.824416	0.0163082	1.74139	0.0159014	1.45412	0.0103799	0.975194	0.378514	0.32719	0.379234	0.320911
POS03296	Prostaglandin F2a	1.5634e+06	1.24583e+06	5.02283e+06	5.41799e+06	2.34349e+06	1.19301e+06	0.421985	0.341359	0.0366995	1.05693	0.00410636	1.44791	0.0135182	0.929541	0.000703011	0.886066	0.0320441	0.446466	0.0332764	0.921009
POS03297	Inositol cyclic phosphate	1.0409e+07	1.06787e+07	1.24323e+07	4.94847e+06	8.48668e+06	4.64531e+06	0.955342	0.60465	0.736012	0.106025	0.226342	1.47827	0.187638	2.02295	0.062854	0.779788	0.65595	0.33112	0.034736	1.15407
POS03301	Hydrogen sulfite	3.43564e+07	4.14224e+07	3.42808e+07	1.98312e+07	2.56804e+07	2.51977e+07	0.381442	1.09724	0.546609	0.788252	0.107559	2.04949	0.911011	0.213045	0.00408888	1.63929	0.059999	1.39937	0.369944	0.854511
POS03304	Phosphohydroxypyruvic acid	4.99321e+06	5.84311e+06	3.87088e+06	3.86423e+06	777378	761924	0.5833	0.15415	0.332297	0.587161	0.000408502	1.70759	0.960924	0.0379625	0.148731	0.383337	0.0056184	0.920814	0.0411236	0.714415
POS03305	N,N-Dimethylaniline	8.80674e+06	9.38521e+06	1.30344e+07	5.29017e+06	5.51046e+06	5.44842e+06	0.72043	0.28883	0.210327	0.814507	0.748044	0.178372	0.941184	0.039311	0.00040423	0.855519	0.0329552	0.778155	0.00962295	1.3416
POS03306	N,N-Dimethylaniline	4.03969e+07	5.6048e+07	3.60805e+07	9.5233e+06	4.18831e+07	3.1012e+07	0.364096	2.42362	0.386231	1.04408	0.199818	3.49279	0.675367	3.28856	0.0168079	2.13646	0.606729	1.01795	0.807501	0.424004
POS03307	N,N-Dimethylaniline	1.28062e+07	1.86034e+07	6.20978e+06	6.85377e+06	1.03499e+07	1.09169e+07	0.305689	1.335	0.0525322	1.95686	0.0624829	1.57594	0.783953	0.0345116	4.5118e-05	1.16587	0.168187	0.992738	0.0605988	0.822928
POS03334	N-Acetyl-9-O-lactoylneuraminic acid	389187	1.61016e+06	7.04256e+06	5148.99	583387	458443	0.0965352	0.521934	0.0235067	1.35986	0.21587	0.678139	0.811351	0.190256	0.00816511	0.292927	0.221832	0.322729	0.00692389	1.22529
POS03339	Hexadecanedioic acid mono-L-carnitine ester	2.6586e+06	2.55222e+06	1.24153e+06	4.11594e+06	2.78541e+06	1.41656e+06	0.833305	0.156612	0.101406	0.561688	0.110769	0.752424	0.0124422	1.11918	0.0658378	0.46104	0.690142	0.131547	0.789584	0.0893224
POS03340	Hexadecanedioic acid mono-L-carnitine ester	1.10894e+07	7.34284e+06	6.77169e+06	2.16802e+06	518808	406342	0.143009	1.47766	0.839657	0.00827617	0.00653706	1.03381	0.509538	0.320799	0.00161511	1.43741	0.00020177	1.13349	0.0280629	1.02001
POS03342	Hexanoylcarnitine	6.94167e+06	7.32256e+06	2.48439e+07	1.2511e+06	1.87735e+06	1.72962e+06	0.913414	0.143388	0.0164101	2.40993	0.287793	0.524521	0.692002	0.115087	1.82953e-05	1.144	0.138151	0.951737	0.00104995	2.33212
POS03346	L-2-Hydroxyglutaric acid	1.18768e+07	1.76668e+07	1.39877e+07	1.0544e+07	9.4511e+06	9.40551e+06	0.138026	1.2936	0.473105	0.611372	0.422286	0.504024	0.97413	0.0593194	0.556751	0.224404	0.0254095	1.15731	0.2847	0.643047
POS03357	L-Glutamine	1.45892e+06	885262	334944	1.9815e+06	3.61497e+06	5.96411e+06	0.226139	0.555717	0.284468	0.254992	0.283	1.1462	0.315505	0.670438	0.372203	0.193891	0.0796146	0.711477	0.010575	1.09976
POS03363	Galactosylhydroxylysine	781005	748739	308678	2.28219e+06	1.98805e+06	901112	0.895202	0.113197	0.0944083	0.361744	0.660221	0.148334	0.0140979	1.04078	0.0217356	0.50169	0.0138158	0.47818	0.00126935	0.385312
POS03364	Glucosylsphingosine	2.75448e+06	5.76425e+06	8.75668e+06	3.73342e+06	9.07605e+06	2.50823e+07	0.0108772	0.908461	0.601637	0.467347	0.0134598	2.36212	0.00483238	3.54628	0.285114	0.284741	0.101007	0.684629	0.0388603	1.67695
POS03366	Potassium	1.4235e+07	1.36281e+07	1.38111e+07	8.27409e+06	9.13243e+06	8.81896e+06	0.789374	0.239197	0.96568	0.0948015	0.443548	0.61953	0.825934	0.0932925	0.00516552	1.07354	0.0317601	0.820882	0.238958	0.719261
POS03374	7b-Hydroxy-3-oxo-5b-cholanoic acid	5.36623e+06	5.65095e+06	2.39898e+06	6.16215e+06	4.54649e+06	2.52139e+06	0.7954	0.109304	0.0771704	0.933703	0.103201	0.875581	0.00401912	1.43522	0.361952	0.277636	0.348464	0.262854	0.928352	0.0854801
POS03375	5-Dodecenoic acid	3.76514e+06	6.10517e+06	5.55486e+06	3.40368e+06	2.97295e+06	3.58174e+06	0.0441912	1.04218	0.782174	0.162919	0.586753	0.185449	0.423271	0.378798	0.624411	0.0553426	0.013991	0.729458	0.294064	0.42465
POS03379	3-Methylindole	7.8367e+06	4.45009e+06	1.67032e+06	2.72318e+06	1.25709e+06	516629	0.0142087	1.23843	0.00894857	0.866977	0.139956	0.693097	0.0869848	0.698667	0.00303135	0.964903	0.000550005	0.667982	0.126966	0.406988
POS03383	3b,7b,12a-Trihydroxy-5b-cholanoic acid	266889	925068	5.18643e+06	7134.41	21432.3	8557.5	0.0188454	0.464323	0.0371208	1.03009	0.246638	0.0597437	0.293295	0.0659087	0.000412141	0.242207	0.00283216	0.420544	0.0146663	1.00629
POS03387	3a,7a-Dihydroxycoprostanic acid	5.49134e+06	5.53454e+06	3.89995e+06	955414	1.9511e+06	2.14168e+06	0.97115	0.102951	0.634817	0.252362	0.314027	0.854353	0.850968	0.115164	2.03724e-05	1.04223	0.0257163	0.705949	0.594713	0.304113
POS03393	(S)-3,4-Dihydroxybutyric acid	818710	1.71396e+06	992159	1.71065e+06	3.19808e+06	3.797e+06	0.0408292	0.582821	0.332651	0.339217	0.0218663	1.17026	0.434464	0.424295	0.0569667	0.381049	0.017751	0.46051	0.00952741	0.754533
POS03394	3a,7b,12a-Trihydroxyoxocholanyl-Glycine	1.59077e+06	1.61749e+06	1.3262e+06	575298	713403	4.04982e+06	0.923833	0.00834171	0.394447	0.194701	0.433853	0.275673	0.0169261	1.60207	3.42618e-05	0.477364	0.0102987	0.379011	0.0431757	0.700716
POS03401	Porphobilinogen	5.5689e+06	7.35486e+06	4.90188e+06	530191	2.72848e+06	2.09054e+06	0.155611	0.762879	0.244648	0.64093	0.116586	1.03532	0.718738	0.417019	2.57093e-07	1.05662	0.0202783	0.752717	0.194351	0.558694
POS03405	Phenol	1.37958e+08	1.40799e+08	1.5338e+08	9.72874e+07	1.00429e+08	1.03537e+08	0.891026	0.100659	0.770238	0.875834	0.783639	1.34382	0.836832	0.237039	0.00640185	2.8561	0.0688819	2.28037	0.238525	2.34442
POS03413	L-Tyrosine	3.03439e+07	3.04801e+07	1.74699e+07	7.49622e+06	1.2287e+07	1.40434e+07	0.982328	0.141641	0.384098	1.12629	0.297093	1.88709	0.694355	0.0608618	5.04494e-05	2.31491	0.0201285	1.64996	0.803424	0.288769
POS03416	Formic acid	2.62415e+06	4.37191e+06	3.39327e+06	1.0446e+06	2.5657e+06	2.72413e+06	0.380191	0.592239	0.599017	0.480675	0.00200221	1.05708	0.727834	0.149924	0.0935114	0.480083	0.324083	0.406804	0.321326	0.275876
POS03417	Formic acid	9.96944e+07	1.50244e+08	1.32575e+08	1.01738e+08	1.32696e+08	1.55457e+08	0.0298403	3.3724	0.711721	1.0534	0.106455	5.16849	0.367475	1.69361	0.846787	0.0210814	0.489208	0.53678	0.631812	0.993547
POS03420	Guanine	151991	661893	2.31253e+06	112845	710357	3.63535e+06	0.000752308	0.455146	0.0409126	0.643737	4.24829e-05	0.797014	0.00789157	1.62687	0.300878	0.0603076	0.722796	0.015846	0.265663	0.392488
POS03441	4-Pyridoxic acid	5.49086e+07	6.12412e+07	6.24455e+07	4.19856e+07	3.52595e+07	4.13134e+07	0.359304	1.65978	0.943888	0.368216	0.380199	1.21864	0.456504	2.08538	0.0245386	1.26368	0.0125484	2.15915	0.224421	1.54985
POS03460	Methylenedinitramine	1.05932e+07	1.0491e+07	9.74082e+06	2.45611e+06	3.56705e+06	4.20229e+06	0.975042	0.148295	0.885835	0.0738477	0.516552	0.877463	0.776429	0.17458	0.0018015	1.34209	0.0449587	0.975739	0.260347	0.783795
POS03465	(R)-3-Chloro-1,2-propanediol	1.75973e+07	2.2433e+07	1.52474e+07	1.68508e+07	1.39903e+07	1.46989e+07	0.22614	0.712299	0.112227	1.22125	0.568262	0.446379	0.905379	0.383327	0.888869	0.0356687	0.0258869	1.08913	0.932898	0.0684138
POS03466	(R)-3-Chloro-1,2-propanediol	5.22075e+07	5.78173e+07	5.13734e+07	3.65659e+07	3.66221e+07	3.55616e+07	0.588301	1.0087	0.700624	0.665581	0.990043	0.179356	0.837297	0.400067	0.00206562	1.70982	0.066076	1.69599	0.271922	1.28423
POS03472	2-Hydroxylamino-4,6-dinitrotoluene	1.16943e+06	2.51365e+06	8.10681e+06	757357	1.44931e+06	1.92743e+06	0.0102058	0.646848	4.30025e-05	1.51549	0.0766269	0.714034	0.358802	0.410059	0.132515	0.234166	0.0552756	0.379909	1.9153e-05	1.29756
POS03475	2,4',6,6'-Tetranitro-4,2'-azoxytoluene	4.45568e+06	2.60332e+06	284032	1.60398e+06	1.00187e+06	473151	0.00313333	1.04697	5.36447e-05	0.918902	0.246535	0.35813	0.0677021	0.763457	0.000594357	0.775116	0.00141027	0.426902	0.425615	0.119586
POS03476	2-Amino-4-nitrotoluene	1.56912e+07	2.31758e+07	2.28291e+07	5.64308e+06	5.55708e+06	1.03041e+07	0.139866	1.37674	0.94617	0.065672	0.968465	0.0822062	0.100528	2.09937	0.000416686	1.54198	0.00401898	1.85958	0.00223596	1.72858
POS03477	4-Fluoromuconolactone	5.30983e+06	2.65305e+07	1.93783e+07	7.36118e+06	6.0248e+06	6.09563e+06	0.00154727	2.83668	0.307133	0.688325	0.561187	0.244969	0.971401	0.190495	0.263695	0.44066	0.00250353	1.93021	0.0171114	1.65817
POS03481	Benzyl sulfone	2.28323e+06	4.31984e+06	8.30458e+06	2.1246e+06	615167	871439	0.0385511	0.901851	0.0381906	0.884234	0.0777156	1.05698	0.177649	0.402604	0.851313	0.0247727	0.000941529	0.877141	0.000509133	1.24719
POS03484	2-Hydroxy-4-(1-oxo-1,3-dihydro-2H-inden-2-ylidene)but-2-enoic acid	1.16396e+07	1.75705e+07	1.658e+07	9.69959e+06	8.95889e+06	7.62396e+06	0.0639335	1.55912	0.859805	0.233614	0.653793	0.169272	0.512438	0.684587	0.211166	0.334631	0.014745	1.14926	0.104513	1.15879
POS03500	(-)threo-iso(homo)3citrate	2.29228e+07	2.6565e+07	2.23834e+07	1.63324e+07	1.62234e+07	1.52915e+07	0.366494	0.891505	0.541362	0.501918	0.968142	0.0994495	0.709973	0.448535	0.0222086	0.954308	0.0270009	1.27611	0.249898	0.826491
POS03501	thialysine	7.65179e+06	1.57262e+07	2.83584e+07	546819	1.5295e+06	978865	0.303779	1.08204	0.435535	1.69129	0.243301	0.861301	0.518188	0.533378	7.78348e-05	1.29749	0.0842975	1.4793	0.0735431	2.06012
POS03503	thialysine	3.39034e+06	5.25074e+06	1.19169e+07	1.39315e+06	2.29366e+06	3.85134e+06	0.0318998	0.560309	0.0815234	1.23245	0.17795	0.883068	0.157325	0.758404	0.000878187	0.670988	0.00688712	0.578343	0.0430408	1.20101
POS03507	isoliquiritigenin 4'-glucoside	9.46052e+06	1.27843e+07	1.52694e+07	1.99996e+06	1.35353e+06	2.34825e+06	0.120059	0.84862	0.470746	0.653389	0.265258	0.369084	0.0728826	0.69352	1.09755e-05	1.33158	8.65526e-05	1.5473	0.00101432	1.78409
POS03519	N-monomethylethanolamine	2.83057e+07	2.92691e+07	2.61866e+07	1.52989e+07	2.03304e+07	1.54094e+07	0.801443	0.0715766	0.589282	0.299477	0.190349	1.92513	0.238778	1.34996	0.00501643	1.55154	0.0354913	1.11059	0.0877259	1.36667
POS03522	7-O-beta-D-glucosyl-5,7,3',4'-tetrahydroxyflavone	2.40288e+06	4.49656e+06	9.32162e+06	336640	317383	694618	0.164909	0.679515	0.122542	1.1571	0.863674	0.0277675	0.0261375	0.508371	8.55538e-07	0.709159	0.0131037	0.889942	0.00629456	1.36913
POS03523	7-O-beta-D-glucosyl-5,7,3',4'-tetrahydroxyflavone	1.3396e+06	2.01582e+06	6.51368e+06	323402	79510.8	146124	0.335259	0.31572	0.0107967	1.19978	0.126798	0.299779	0.333173	0.089117	0.000363316	0.471113	0.0145048	0.602878	0.000568027	1.23764
POS03526	delphinidin-3-O-beta-D-glucoside	9.88204e+06	1.46548e+07	1.56701e+07	1.56951e+06	1.50174e+06	1.37533e+06	0.0162678	1.06129	0.889586	0.244786	0.830945	0.130878	0.592429	0.0965309	1.80175e-05	1.39897	1.25591e-06	1.6139	0.0689611	1.49032
POS03527	delphinidin-3-O-beta-D-glucoside	6.26444e+06	1.51271e+07	9.74567e+06	1.47329e+06	3.91404e+06	3.31401e+06	0.0463638	1.32551	0.353216	1.04719	0.123114	1.08868	0.689988	0.603503	0.00199801	0.986173	0.0186127	1.13624	0.146744	0.891895
POS03528	delphinidin-3-O-beta-D-glucoside	8.27032e+07	9.26765e+07	1.65749e+06	3.88595e+07	3.41523e+07	4.52453e+07	0.472133	0.923861	1.83174e-05	5.78621	0.618246	0.162212	0.268679	1.57824	0.000253076	3.10624	0.00198217	3.10841	2.13721e-05	3.41927
POS03535	partly acetylated chitosan	3.99594e+07	1.27973e+07	6.46526e+07	775629	309469	13432.2	0.0377241	2.93773	0.00770674	4.23227	0.220869	0.306342	0.04887	0.496135	0.00198103	2.77544	0.0757359	1.46679	0.0010946	4.07644
POS03537	itaconic anhydride	4.3544e+07	6.26528e+07	1.23531e+08	7.80713e+07	1.00014e+08	1.0974e+08	0.0471596	2.53315	0.00376281	4.14004	0.157156	3.91696	0.574832	1.03888	0.00837513	2.47274	0.0158263	2.29149	0.494594	1.04151
POS03549	phenylarsine oxide	4.28609e+06	4.75328e+06	1.27387e+06	2.03585e+06	2.36425e+06	2.37867e+06	0.571973	0.293533	0.00442713	1.10483	0.409447	0.473941	0.977837	0.131908	0.000197984	0.710577	0.0130706	0.593415	0.161339	0.400114
POS03554	ethylenediaminetetraacetate	3.44653e+06	6.49048e+06	5.05638e+06	316116	608368	1.33347e+06	0.00543778	0.942015	0.536835	0.371719	0.0214179	0.502531	0.0918488	0.634489	2.98879e-05	0.847266	1.42438e-05	1.00843	0.11375	0.655042
POS03557	5-hexacosenal	2.08166e+06	2.3994e+06	555867	5.37035e+06	7.42755e+06	6.95093e+06	0.478961	0.0222653	0.00747419	0.767071	0.217815	1.11474	0.699229	0.762358	0.0265165	0.71335	0.000580627	1.03757	1.8402e-05	1.24168
POS03561	ala-gly-ala-gly	5.7836e+06	7.90533e+06	2.66288e+06	728641	1.37302e+06	1.42917e+06	0.455932	0.697755	0.143623	0.846666	0.200331	0.623558	0.903319	0.0289664	1.23985e-05	1.06829	0.036205	1.10633	0.541891	0.273549
POS03574	alpha-D-fructofuranose beta-D-fructofuranose 1,2'2,3'-dianhydride	9.45553e+06	1.20484e+07	4.16693e+06	4.70475e+06	4.07951e+06	3.72357e+06	0.215446	0.543071	0.0250798	1.52425	0.627469	0.152022	0.575382	0.440378	0.00777623	0.925753	0.00143948	1.13152	0.859891	0.064494
POS03578	2-oxindole-3-acetyl-hexose	1.53699e+06	352424	1.4711e+06	4.3189e+06	2.56383e+06	1.06579e+06	0.0987646	0.592226	0.000238942	0.625156	0.0321761	0.980467	0.0105058	1.27582	0.00989889	0.661579	0.000217745	0.65	0.257277	0.177205
POS03579	5-methylaminomethyl-2-selenouridine	7.83512e+07	6.05773e+07	6.58905e+07	4.41781e+07	4.89747e+07	5.40547e+07	0.0663399	3.01608	0.594936	0.953899	0.543398	2.15384	0.574081	0.597058	0.00270237	2.77426	0.158433	0.819736	0.289759	1.09157
POS03581	p-aminobenzoyl glutamate	1.03277e+08	1.4262e+08	1.35524e+08	7.8173e+07	7.30598e+07	8.04574e+07	0.141901	4.07917	0.881115	0.385616	0.682232	0.303886	0.567548	1.00755	0.093135	1.47388	0.0156692	3.40786	0.214062	2.41777
POS03582	hexane-1,3,4,6-tetracarboxylate	412790	1.02718e+06	604221	642229	1.95096e+06	2.49173e+06	0.0199288	0.411146	0.243189	0.290837	0.00625564	1.11399	0.357636	0.217945	0.0909988	0.159587	0.0536128	0.389888	0.00373839	0.614622
POS03583	2,4-dihydroxy-7-methoxy-2H-1,4-benzoxazin-3(4H)-one2-D-glucoside	5.62691e+06	5.50525e+06	2.45141e+06	9.00934e+06	5.94299e+06	3.20837e+06	0.90969	0.173137	0.080732	0.891447	0.0938719	1.11687	0.0134168	1.62959	0.0548893	0.71403	0.720523	0.183761	0.593914	0.23659
POS03584	dopaxanthin quinone	5.82382e+07	8.22098e+06	2.2115e+07	718547	722513	61475.7	0.00118581	4.70433	0.0553845	2.01159	0.990416	0.207847	0.0109644	0.73211	0.000338274	3.52728	0.0243429	1.18493	0.00330662	2.27385
POS03586	dopaxanthin quinone	1.28809e+06	2.40761e+06	9.64771e+06	267690	241235	323986	0.177226	0.522639	0.000862776	1.59124	0.780101	0.0269797	0.404607	0.104571	8.2257e-06	0.48367	0.0180172	0.63928	4.04684e-05	1.53505
POS03592	3,4-dihydroxy-2-butanone	3.21211e+06	4.7822e+06	3.37355e+06	2.94018e+06	4.3589e+06	2.71758e+06	0.192552	0.742253	0.277402	0.355668	0.115871	0.876111	0.0497331	1.03235	0.753458	0.0268649	0.710944	0.220974	0.483483	0.158086
POS03595	BAS 110	369481	484462	852770	235712	1.84242e+06	1.53648e+06	0.242335	0.111715	0.113028	0.313166	0.0191649	1.27545	0.671249	0.251766	0.25537	0.128246	0.0392607	0.4527	0.16325	0.307896
POS03596	BAS 110	1.23033e+06	1.44262e+06	1.95077e+06	1.06425e+06	2.16116e+06	2.42033e+06	0.577049	0.00845812	0.0803188	0.366281	0.0206948	1.00855	0.613102	0.11248	0.638165	0.0929868	0.119502	0.330939	0.232768	0.204395
POS03599	3-nitrobenzaldehyde	1.31314e+06	2.49702e+06	1.02116e+06	1.67019e+06	184384	464906	0.146578	0.535167	0.046672	0.637011	3.80659e-05	1.18464	0.0863796	0.449217	0.506477	0.115905	0.00272463	0.673891	0.112774	0.267288
POS03604	tolcapone	1.52465e+07	1.73397e+07	1.19459e+07	1.36544e+07	3.37616e+07	2.75393e+07	0.437426	0.0620382	0.549909	0.601786	0.00397217	4.66501	0.356399	1.75411	0.626076	0.252426	0.00904404	1.73924	0.134173	1.44385
POS03605	tolcapone	715799	1.52608e+06	3.379e+06	757866	2.4495e+06	1.40818e+06	0.0612566	0.45956	0.31417	0.570469	0.01033	1.30355	0.100161	0.947536	0.779021	0.0465978	0.182172	0.290986	0.279624	0.446138
POS03610	methyliodide	1.06156e+08	1.24403e+08	1.33398e+08	7.72502e+07	7.09405e+07	5.5844e+07	0.450254	1.88085	0.83481	0.20669	0.691847	1.08251	0.344363	2.12	0.0438042	2.01771	0.0575673	2.78904	0.0630583	3.40919
POS03613	bracteatin 6-O-glucoside	4.33031e+07	5.37291e+07	7.02014e+07	7.77872e+06	5.98647e+06	7.99015e+06	0.148119	1.34491	0.292685	1.79907	0.309054	0.530942	0.196773	0.886249	9.57774e-06	2.88189	4.20238e-06	3.15654	0.00119968	3.89617
POS03621	2,5-Dimethoxycinnamic acid	9.0415e+06	1.3893e+07	5.85618e+07	1.56592e+06	1.71402e+06	1.63997e+06	0.451841	0.944253	0.000843779	4.33128	0.828522	0.408024	0.929798	0.172195	0.00207541	1.04453	0.0683615	1.24118	1.75834e-05	3.96527
POS03630	Dolichyl diphosphate	727453	408470	383318	2.36519e+06	343098	115571	0.0232084	0.370021	0.833135	0.0373731	0.000697574	1.26283	0.0873317	0.40931	0.00261425	0.557072	0.656002	0.0241732	0.0120762	0.236185
POS03632	2-Amino-5-formylamino-6-(5-phosphoribosylamino)pyrimidin-4(3H)-one	1.78006e+06	3.25416e+06	9.88148e+06	2.1616e+06	4.28311e+06	4.62712e+06	0.0654792	0.536606	0.00287428	1.44045	0.0255549	1.22152	0.807931	0.185077	0.461815	0.136405	0.307229	0.263407	0.0231137	1.0404
POS03635	N-Acetyl-D-quinovosamine	1.7519e+07	1.79274e+07	1.58795e+07	1.19103e+07	1.18337e+07	1.19254e+07	0.891874	0.14652	0.681672	0.390223	0.955547	0.0849293	0.95364	0.0227312	0.00324494	1.04752	0.0598683	0.916253	0.368466	0.577701
POS03642	3beta-Hydroxylanostane-7,11-dione acetate	785960	434015	317938	592709	464122	2.18724e+06	0.0557565	0.312539	0.678117	0.0687102	0.426779	0.0888313	0.0127246	1.17275	0.263478	0.106606	0.849645	0.0876022	0.0120858	0.639367
POS03645	3-Hydroxy-2,8-dichlorodibenzofuran	275375	1.13914e+06	4.76474e+06	293205	3.3361e+06	1.52365e+07	0.00539174	0.552278	0.0815463	0.877547	0.000406611	1.80565	0.00170049	3.29812	0.802598	0.00986464	0.00591784	0.626876	0.010111	1.43381
POS03646	2,2',3',4,4',5,5'-Heptachloro-3-biphenylol	3.3554e+06	3.05335e+06	1.35298e+06	7.16192e+06	3.53974e+06	1.96281e+06	0.604102	0.340369	0.0416311	0.706875	0.0135254	1.49956	0.0259382	1.15182	0.00831069	0.82324	0.478167	0.234716	0.388985	0.272345
POS03649	3-[(2,4-Dichlorobenzylidene)amino]-6H-dibenzo[b,d]pyran-6-one	107272	519246	208694	906160	2.7352e+06	3.66031e+06	0.0243381	0.412357	0.25246	0.254631	0.0057428	1.37906	0.370545	0.606012	0.0211573	0.376368	0.000709495	0.641083	0.00351125	0.878158
POS03650	2-(2,4,5-Trimethoxyphenyl)-5,6,7,8-tetramethoxy-4H-1-benzopyran-4-one	3.73068e+06	5.45222e+06	1.09442e+07	129037	118144	262222	0.289263	0.575149	0.0197585	1.43912	0.84603	0.0273574	0.0597752	0.30413	7.49946e-08	0.933491	0.00557787	1.03025	7.96133e-06	1.71757
POS03653	S-(2,2-Dichloro-1-hydroxy)ethyl glutathione	6.97119e+06	5.38961e+06	3.26999e+06	8.81145e+06	5.9162e+06	5.01422e+06	0.209246	0.746356	0.0737214	0.758358	0.0112004	1.24679	0.340775	0.780846	0.116442	0.407615	0.628456	0.225555	0.0840082	0.495156
POS03655	2,2-Dichloro-1,1-ethanediol	7.9902e+06	9.95873e+06	7.69902e+06	2.86799e+06	3.81141e+06	5.23349e+06	0.292679	0.901616	0.429605	0.428055	0.11937	0.691732	0.109147	0.880794	5.55417e-07	1.07264	0.00659401	1.11181	0.293762	0.462406
POS03656	3,4-Dihydro-3-hydroxy-4-S-glutathionyl bromobenzene	4.42061e+06	4.59485e+06	5.64942e+06	1.00651e+06	446569	166166	0.868463	0.00861987	0.378547	0.395236	0.157385	0.45302	0.304765	0.45188	0.000104111	0.887671	0.00129292	0.887926	1.50059e-05	1.23127
POS03664	o-Chloroacetanilide	3.64805e+06	1.65788e+06	162049	1.01186e+06	657197	315353	0.00252001	1.03022	0.000490911	0.687069	0.300876	0.232484	0.0635048	0.631904	0.000451596	0.742991	0.0070913	0.292794	0.365392	0.105048
POS03666	1-Chloro-2-(chlorophenylmethyl)benzene	2.84595e+07	2.60536e+07	1.50637e+07	2.01738e+07	2.23633e+07	2.40156e+07	0.559295	0.876174	0.222072	1.31688	0.642649	1.19537	0.758406	0.056121	0.029184	1.18571	0.487457	0.193588	0.317372	0.917332
POS03677	2,2'-[1,2-PHENYLENEBIS(NITRILOMETHYLIDYNE)]BIS[PHENOLATO]](2-)-N,N',O,O']-IRON	3.374e+06	1.54745e+06	75044.1	1.3829e+06	581159	245644	0.00211586	1.03727	0.000176625	0.730031	0.173091	0.508006	0.0282509	0.523693	0.0119405	0.58378	0.00531752	0.306094	0.0789947	0.171551
POS03682	N,N'-DIMETHYL-N-(ACETYL)-N'-(7-NITROBENZ-2-OXA-1,3-DIAZOL-4-YL)ETHYLENEDIAMINE	3.03019e+08	3.8308e+08	2.83217e+08	2.39495e+08	2.16007e+08	2.33616e+08	0.104921	5.59662	0.238577	4.16769	0.59157	1.02584	0.66208	1.66171	0.143253	2.35239	0.00525368	5.19572	0.524741	1.75393
POS03689	DELTA-(L-ALPHA-AMINOADIPOYL)-L-CYSTEINYL-D-ALANINE	4.04755e+06	4.52818e+06	957977	4.27149e+06	4.86298e+06	4.94334e+06	0.727383	0.132694	0.0101809	1.12694	0.525616	0.289085	0.952398	0.162793	0.838556	0.0177195	0.78728	0.0276257	0.00934342	0.912415
POS03698	5-METHYLAMINOMETHYL-2-THIOURIDINE-5'-MONOPHOSPHATE	344892	581119	5.03896e+06	2245.44	853.797	369.063	0.534507	0.170252	0.00147018	1.28113	0.33652	0.0276858	0.340893	0.00689838	0.00553373	0.246455	0.132299	0.303072	0.000387937	1.14307
POS03712	-	307036	624885	3.5558e+06	533923	423616	317790	0.232906	0.209573	9.43543e-05	1.11432	0.58302	0.0156613	0.546028	0.160003	0.141866	0.11359	0.493566	0.125726	1.31349e-05	0.957581
POS03713	-	11387.9	17137.4	542363	48720.1	704278	3.16467e+06	0.522758	0.000426155	0.252455	0.29205	0.0899695	0.775898	0.0169798	1.36028	0.00750791	0.0705364	0.0774258	0.326318	0.0152568	0.741405
POS03717	2,2'6',2''-TERPYRIDINE PLATINUM(II)	3.26208e+06	1.24347e+06	9.95951e+06	1.96607e+06	1.15003e+06	1.42081e+06	0.336134	0.493084	0.0349502	1.45575	0.0149828	0.619382	0.559284	0.255004	0.530561	0.212066	0.760616	0.0212611	0.0387245	1.26576
POS03719	PICRIC ACID	3.56074e+06	5.13094e+06	2.35526e+06	5.70228e+06	1.23043e+06	995645	0.254341	0.347041	0.0522891	0.882681	0.00706942	1.72294	0.403289	0.144576	0.147869	0.47568	0.0111462	0.754352	0.000858756	0.558396
POS03721	-	4.82668e+06	8.48194e+06	1.08893e+07	3.33211e+06	4.59745e+06	7.24386e+06	0.007276	1.04592	0.627823	0.405565	0.237812	0.980905	0.137125	1.105	0.114998	0.401703	0.0091095	0.693084	0.477489	0.471474
POS03728	-	1.2809e+06	1.73994e+06	1.7702e+07	77997.9	81637.5	364286	0.504964	0.108689	0.00811757	2.35775	0.915188	0.0451232	0.0372133	0.454377	0.00305691	0.527591	0.0181399	0.560754	0.00483491	2.11175
POS03733	-	377656	1.24405e+06	5.34995e+06	224406	1.94928e+06	5.74846e+06	0.0257415	0.447549	0.0459271	0.970637	0.000606321	1.26869	0.102505	1.64545	0.129281	0.150881	0.167075	0.242321	0.88714	0.0995436
POS03749	(1R)-1-PHENYLETHYL 4-(ACETYLAMINO)BENZYLPHOSPHONATE	1.00779e+07	1.03255e+07	1.61898e+06	3.14286e+06	2.91641e+06	3.24386e+06	0.925487	0.167409	0.00177479	1.81139	0.716568	0.123101	0.650013	0.241455	0.00337601	1.2426	0.00330565	1.12242	0.137258	0.490322
POS03752	2-AMINO-4-BUTYL-5-PROPYLSELENAZOLE	1.01885e+08	1.19673e+08	1.00971e+08	7.49933e+07	7.2337e+07	6.77402e+07	0.360625	2.00508	0.568487	1.22382	0.829197	0.365015	0.681011	0.921959	0.0386002	1.85817	0.0319062	2.70704	0.256643	1.78478
POS03760	S-ADENOSYL-L-HOMOSELENOCYSTEINE	6.34276e+06	1.07316e+07	9.60001e+06	1.3193e+06	1.12731e+06	307781	0.160195	0.906871	0.710937	0.35402	0.802633	0.126712	0.198192	0.64365	0.0009202	1.00996	0.00624251	1.23751	1.39782e-05	1.56492
POS03765	5-(3,5-DICHLOROPHENYL)THIO-4-ISOPROPYL-1-(PYRIDIN-4-YL-METHYL)-1H-IMIDAZOL-2-YL-METHYL CARBAMATE	4.19643e+06	3.85229e+06	9.72899e+06	579480	298860	260521	0.792545	0.369328	0.0867563	1.14746	0.0658734	0.349866	0.710214	0.195619	0.00142275	0.914273	0.00453564	0.816802	0.00913629	1.32965
POS03767	N1-(5'-PHOSPHO-ALPHA-RIBOSYL)-5-METHYLBENZIMIDAZOLE	1.26884e+07	1.24908e+07	5.81474e+06	2.31179e+07	1.35555e+07	6.64238e+06	0.93376	0.360534	0.077909	1.37596	0.0390783	2.11954	0.00980622	2.57768	0.0194083	1.29635	0.706552	0.320108	0.785059	0.241056
POS03771	2-AMINO-1,9-DICARBONYL-4,6-DIMETHYL-10-DEHYDRO-8-FLUORO-3-OXOPHENOXAZINE	2.93948e+06	2.89622e+06	1.31e+06	5.57817e+06	3.27703e+06	1.56282e+06	0.935473	0.18678	0.0669435	0.66476	0.0397593	1.03858	0.0084784	1.29471	0.0155653	0.659385	0.559409	0.199331	0.720947	0.137003
POS03790	-	1.22649e+07	1.08918e+07	8.53106e+06	3.26438e+06	2.76511e+06	3.77618e+06	0.546959	0.5312	0.414594	0.457893	0.583236	0.0865749	0.30089	0.424856	1.20329e-05	1.42218	0.00298655	1.15847	0.0427166	0.8873
POS03792	-	5.4867e+06	1.07876e+07	3.75236e+07	1.49527e+06	1.08574e+06	1.90379e+06	0.110047	1.08776	0.00017335	3.24831	0.53221	0.11769	0.333502	0.371868	0.000274556	0.944057	0.00897622	1.3445	1.71721e-06	3.14827
POS03800	6-{4-[HYDROXY-(4-NITRO-PHENOXY)-PHOSPHORYL]-BUTYRYLAMINO}-HEXANOIC ACID	1.20485e+06	3.99114e+06	1.15957e+07	86028.6	155911	284533	0.046119	0.953999	0.00377487	1.73294	0.508642	0.192786	0.351417	0.0650678	1.21016e-05	0.502844	0.0104707	0.864772	3.87192e-05	1.77744
POS03808	3-(PHOSPHONOMETHYL)PYRIDINE-2-CARBOXYLIC ACID	3.41475e+08	3.96432e+08	3.45078e+08	2.52706e+08	2.4748e+08	2.2865e+08	0.463571	3.00554	0.67905	2.04122	0.879182	0.585332	0.546406	1.86151	0.0272711	3.66669	0.0644964	4.58875	0.277838	3.37169
POS03817	2,3-DI-O-SULFO-ALPHA-D-GLUCOPYRANOSE	1.42766e+07	1.30639e+07	5.79595e+06	2.10464e+07	1.39837e+07	8.20616e+06	0.631255	0.649648	0.0483487	1.43716	0.102004	1.60349	0.0136028	2.34069	0.109879	0.882886	0.725824	0.267136	0.405059	0.479929
POS03818	2,3-DI-O-SULFO-ALPHA-D-GLUCOPYRANOSE	3.78314e+06	3.6911e+06	1.71465e+06	6.13152e+06	3.88806e+06	2.06728e+06	0.906001	0.173262	0.10821	0.719595	0.0563806	1.0292	0.0117677	1.32301	0.0381767	0.608737	0.817496	0.131058	0.720122	0.150607
POS03828	(2S)-2-AMINO-4-[[(2R)-2-CARBOXYBUTYL](PHOSPHONO)SULFONIMIDOYL]BUTANOIC ACID	4.4314e+06	4.40452e+06	1.98743e+06	8.01738e+06	4.69994e+06	2.34668e+06	0.974495	0.184134	0.0725439	0.83863	0.0334852	1.29498	0.00614888	1.47314	0.0193864	0.764669	0.75161	0.163855	0.737828	0.165906
POS03829	-	3.80773e+07	3.74164e+07	1.65955e+07	6.13777e+07	4.02428e+07	2.13245e+07	0.929287	0.459563	0.0751108	2.36866	0.0794879	2.98637	0.0109087	4.29628	0.0452469	1.89653	0.735468	0.468713	0.609711	0.592731
POS03831	1,2-DIETHANOYL-SN-GLYCERO-3-PHOSPHATE	6.21094e+06	7.97894e+06	2.16577e+06	3.34683e+06	3.49362e+06	3.44176e+06	0.30232	0.716221	0.0122225	1.41389	0.823321	0.195815	0.941917	0.102343	0.00229673	0.730147	0.0185943	0.838266	0.330506	0.375419
POS03836	6-(2,6-DICHLORO-PHENYL)-8-METHYL-2-(3-METHYLSULFANYL-PHENYLAMINO)-8H-PYRIDO[2,3-D]PYRIMIDIN-7-ONE	3.88871e+06	6.79298e+06	1.54405e+07	1.17751e+06	1.42427e+06	2.05158e+06	0.0212894	0.897675	0.0041775	1.69952	0.737423	0.204614	0.334142	0.655492	0.00513543	0.67892	0.000404165	0.995603	0.000114619	1.88806
POS03839	O1-PENTYL-MANNOSE	233435	13898.2	87775.8	98735.5	3.86114e+06	7.67452e+06	0.00119675	0.306957	0.382935	0.106086	0.0333455	1.91534	0.139786	1.26283	0.0301466	0.151045	0.0303039	0.801631	0.00195756	1.33455
POS03840	O1-PENTYL-MANNOSE	88640.5	34849.4	25192.1	3691.59	273920	3.6457e+06	0.427737	0.169531	0.762513	0.0202702	0.0505229	0.502659	0.00275277	1.71179	0.183795	0.119235	0.0836485	0.19292	0.00161477	0.929906
POS03848	6-CYCLOHEXYLMETHYLOXY-5-NITROSO-PYRIMIDINE-2,4-DIAMINE	1.53448e+08	1.47577e+08	1.30879e+08	8.29897e+07	8.62807e+07	8.61672e+07	0.843398	1.54612	0.646173	0.698023	0.839822	1.27489	0.995462	1.16198	0.00444795	3.91276	0.0452001	2.54492	0.16821	2.55983
POS03850	2-HYDROXY-2-NITROMETHYL SUCCINIC ACID	2.02885e+08	1.48614e+08	8.70617e+07	7.73688e+07	8.40249e+07	9.11883e+07	0.0498017	4.38771	0.337154	2.56421	0.763135	2.10415	0.710882	0.292155	9.20824e-05	5.23693	0.0300676	2.85797	0.945189	0.138723
POS03855	1-(O2-(2-METHYLAMINO-2-OXO-ETHYL)-O5-HYDROXYPHOSPHINYL-BETA-D-RIBOFURANOSYL)THYMINE	1.36212e+06	1.18352e+06	1.56562e+07	166208	152825	124906	0.884067	0.12747	0.00366654	2.18284	0.596347	0.000232598	0.299368	0.111663	0.0601794	0.436511	0.350484	0.367439	0.0018119	1.87346
POS03857	2-(TOLUENE-4-SULFONYL)-2H-BENZO[D][1,2,3]DIAZABORININ-1-OL	2.1641e+06	4.27553e+06	6.91989e+06	2.40388e+06	2.24155e+06	2.08974e+06	0.0377488	0.720858	0.0621815	0.870435	0.75823	0.0618919	0.762067	0.183064	0.60716	0.0824245	0.0504812	0.515923	0.000661062	1.1286
POS03858	2-(TOLUENE-4-SULFONYL)-2H-BENZO[D][1,2,3]DIAZABORININ-1-OL	369.063	25342.2	63392.6	34514.8	640117	4.29697e+06	0.340893	0.0183812	0.474035	0.0705627	0.00150693	0.794715	0.00246849	1.8458	0.0728406	0.0660205	0.00144069	0.347894	0.000848655	1.00273
POS03863	AMINO-ACRYLATE	2.49447e+07	1.15186e+07	4.63425e+06	8.02787e+06	5.18085e+06	1.39952e+06	0.0114789	2.44144	0.0512514	1.59554	0.0430712	1.21648	0.00029978	1.75006	0.00048515	1.9904	0.0641126	0.770338	0.00635161	0.844886
POS03876	2-(3-NITROPHENYL)ACETIC ACID	6.71234e+06	3.15089e+06	1.18473e+06	2.32845e+06	1.6218e+06	904789	0.00412507	1.34879	0.0253116	0.601533	0.343269	0.33161	0.0413581	0.895041	0.00157591	0.922545	0.0343527	0.301035	0.597959	0.221019
POS03881	MONOISOPROPYLPHOSPHORYLSERINE	5.25786e+07	2.9612e+07	1.7014e+07	1.41476e+07	6.2429e+06	3.73687e+06	0.0130206	3.28559	0.203829	1.11026	0.131237	1.95485	0.319244	0.98554	0.000784174	2.78155	0.00014853	2.02471	0.158625	1.31432
POS03885	N-[2-(1-MALEIMIDYL)ETHYL]-7-DIETHYLAMINOCOUMARIN-3-CARBOXAMIDE	1.10269e+07	791552	2.16408e+06	12161.8	10109.2	46707.1	0.000857798	2.17466	0.120669	0.598454	0.874094	0.025578	0.454398	0.130894	0.00047402	1.54843	0.018201	0.384246	0.0194412	0.65121
POS03887	6N-DIMETHYLADENOSINE-5'-MONOPHOSHATE	3.1314e+06	2.92093e+06	1.26418e+06	4.80372e+06	3.09949e+06	1.7963e+06	0.723778	0.261665	0.0583238	0.688156	0.093134	0.817685	0.015167	1.11563	0.0905818	0.456341	0.778298	0.11386	0.429883	0.218017
POS03891	2-MORPHOLIN-4-YL-7-PHENYL-4H-CHROMEN-4-ONE	1.17596e+07	1.45179e+07	2.49138e+06	6.64072e+06	9.96383e+06	1.01868e+07	0.427358	0.343745	0.00297262	2.14762	0.105911	1.26306	0.905176	0.302512	0.0311363	0.970058	0.189017	0.634571	0.000573541	1.3631
POS03894	L-PROPARGYLGLYCINE	3.54007e+07	2.06085e+07	1.93107e+07	1.08157e+07	1.08637e+07	1.03717e+07	0.111269	2.00863	0.91047	0.0210431	0.994173	0.60215	0.943027	0.190287	0.00129085	2.25324	0.306503	0.909859	0.368098	0.751072
POS03896	LUMIFLAVIN	3.35496e+08	3.50515e+08	2.30981e+08	6.33019e+07	1.22175e+08	1.33908e+08	0.847117	0.0568683	0.581961	2.41182	0.313959	6.53952	0.843967	0.735088	1.68171e-05	8.0619	0.0255425	5.7603	0.637581	2.14919
POS03901	L-CYTIDINE-5'-MONOPHOSPHATE	394996	470076	683770	191935	511455	2.49273e+06	0.779886	0.0780365	0.653138	0.128064	0.21905	0.482385	0.00742496	1.30127	0.454797	0.0929743	0.868746	0.0563673	0.0289665	0.589722
POS03902	L17	1.62902e+07	1.3216e+07	1.19473e+07	1.07592e+07	7.1495e+06	7.06897e+06	0.337988	0.715553	0.633946	0.525667	0.226297	1.07329	0.959695	0.540373	0.126711	0.783883	0.0344366	0.887257	0.0174318	1.03819
POS03904	LYSINE PHOSPHINIC ACID GROUP	284263	214611	303319	540779	1.88747e+06	1.38282e+06	0.586278	0.212107	0.744216	0.0708131	0.00121947	1.1708	0.206726	0.36582	0.0532744	0.145699	0.000265803	0.561114	0.0101716	0.472979
POS03906	KIRROMYCIN	40454.3	137421	43424.3	1.10998e+06	5.63188e+06	7.44309e+06	0.220698	0.128472	0.241798	0.135124	0.00880452	1.83698	0.254136	1.19023	0.00116781	0.465799	0.00253769	0.921973	2.12296e-07	1.40934
POS03909	4-IODOPHENOL	1.0513e+07	6.68053e+06	4.62445e+06	4.13303e+06	4.45231e+06	4.82724e+06	0.00408995	1.28759	0.376758	0.411645	0.771203	0.492459	0.688241	0.120753	0.000170682	1.17174	0.0506626	0.503525	0.927765	0.0383597
POS03916	-	3.18815e+06	3.19546e+06	598508	1.51117e+06	2.12684e+06	2.44763e+06	0.991643	0.147831	0.00172473	1.00513	0.0698158	0.652739	0.307456	0.320666	0.00751849	0.587783	0.0807858	0.333112	0.000987487	0.669
POS03921	9-(3-IODOBENZYLAMINO)-1,2,3,4-TETRAHYDROACRIDINE	5.20638e+06	2.70494e+06	692152	1.75528e+06	1.20507e+06	450632	0.00276336	1.08919	0.000333171	0.81455	0.323515	0.304071	0.00494507	0.94697	0.000978113	0.819777	0.0015217	0.420018	0.369657	0.203173
POS03925	1-HYDROXY-PENTANE-3,4-DIOL-5-PHOSPHATE	2.13785e+07	1.84948e+07	4.2428e+07	2.3138e+07	1.29702e+07	3.70877e+06	0.443937	1.10821	0.187699	2.16408	0.307096	1.41645	0.0251091	3.16414	0.852339	0.264491	0.216022	0.407383	0.0436241	2.57695
POS03926	5-HYDROXYMETHYL-2-METHYL-5,8-DIHYDRO-[1,2,4]TRIAZOLO[1,2-A]PYRIDAZINE-1,3-DIONE	3.85091e+07	4.44424e+07	3.92486e+07	2.85165e+07	2.78152e+07	2.57372e+07	0.479397	0.995635	0.713153	0.619737	0.854899	0.228567	0.56256	0.61983	0.0236222	1.23425	0.066384	1.52285	0.27261	1.15753
POS03943	ALPHA-D-GLUCOPYRANOSYL-2-CARBOXYLIC ACID AMIDE	5.75363e+06	3.26196e+06	4.14014e+06	2.37298e+06	1.38442e+06	1.39442e+06	0.018153	1.09499	0.755549	0.280768	0.224089	0.591497	0.991152	0.190889	0.00678679	0.760364	0.011751	0.452818	0.352572	0.523133
POS03952	3'-O-METHYOXYETHYL-GUANOSINE-5'-MONOPHOSPHATE	1.50734e+08	1.53611e+08	1.29535e+08	9.57873e+07	9.76583e+07	9.37768e+07	0.900201	0.94429	0.423899	1.46967	0.917002	1.12079	0.820333	1.83078	0.0150476	3.25741	0.0254599	2.70404	0.192891	1.75935
POS03958	2-(7-AMINO-6-METHYL-3H-PYRAZOLO[4,3-D]PYRIMIDIN-3-YL)-5-HYDROXYMETHYL-TETRAHYDRO-FURAN-3,4-DIOL	81522.2	180039	819210	12398.1	603498	8.10047e+06	0.243097	0.158153	0.278139	0.335634	0.0398878	0.760745	0.00332322	2.59672	0.0033137	0.109435	0.137162	0.226488	0.00479248	1.29728
POS03960	2-(7-AMINO-6-METHYL-3H-PYRAZOLO[4,3-D]PYRIMIDIN-3-YL)-5-HYDROXYMETHYL-TETRAHYDRO-FURAN-3,4-DIOL	1.12589e+09	1.62151e+09	1.54342e+09	9.31282e+08	8.25056e+08	9.75723e+08	0.0893623	14.6458	0.883585	1.29299	0.455211	3.97576	0.405735	6.47228	0.163032	3.5639	0.0137985	11.6319	0.262896	7.51154
POS03962	2-HYDROXYMETHYL-5-(7-METHYLAMINO-3H-PYRAZOLO[4,3-D]PYRIMIDIN-3-YL)-TETRAHYDRO-FURAN-3,4-DIOL	5.58049e+07	4.92973e+07	2.73762e+07	2.81709e+07	3.37112e+07	4.36018e+07	0.719386	0.226528	0.393372	1.78089	0.514316	1.29322	0.447837	1.4627	0.0336359	1.69594	0.348469	0.5647	0.488773	0.973783
POS03968	CITRATE ANION	6.18407e+06	6.54126e+06	4.72252e+06	2.82812e+06	4.8625e+06	4.02544e+06	0.79545	0.264008	0.502391	0.33026	0.0251159	1.2041	0.194507	0.526009	0.0186259	0.78519	0.118496	0.473086	0.785687	0.178568
POS03969	(2R,4S)-2-AMINOFORMYL-6-FLUORO-SPIRO[CHROMAN-4,4'-IMIDAZOLIDINE]-2',5'-DIONE	2.84456e+06	5.08515e+06	9.54168e+06	359371	246233	266921	0.0691185	0.86143	0.0509185	1.13488	0.354107	0.154184	0.818158	0.0477033	4.85862e-06	0.7527	0.00110704	1.01087	0.000282796	1.49274
POS03972	S-3-(4-FLUOROPHENOXY)-2-HYDROXY-2-METHYL-N-[4-NITRO-3-(TRIFLUOROMETHYL)PHENYL]PROPANAMIDE	3.6141e+06	1.01519e+07	2.64719e+07	366792	1.50656e+06	1.4905e+06	0.00473366	1.525	0.168778	1.59446	0.0254104	0.8082	0.976436	0.0433798	0.000129344	0.857404	0.000665031	1.26951	0.0443814	2.00019
POS03986	DIETHYL 4-METHYLBENZYLPHOSPHONATE	3.12228e+07	2.54391e+07	2.64391e+07	1.88005e+07	2.00813e+07	2.19273e+07	0.153157	1.62256	0.822862	0.388659	0.655711	1.14403	0.595416	0.404899	0.00655069	1.65814	0.0971684	0.678556	0.355494	0.659943
POS03995	AC-(D)PHE-PRO-BOROHOMOORNITHINE-OH	3.36515e+06	4.865e+06	6.81468e+06	693066	570768	833957	0.176068	0.580661	0.154876	0.760024	0.5574	0.0656294	0.183353	0.309384	1.84489e-05	0.789206	0.00146171	0.93564	2.43844e-05	1.26716
POS03999	2,3-DIFLUOROBENZYL ALCOHOL	3.52423e+07	3.86247e+07	1.87534e+07	2.2534e+07	4.37958e+07	5.66251e+07	0.677972	0.270309	0.0558099	2.14018	0.00983094	4.438	0.303891	1.45616	0.00781622	1.65162	0.602729	0.75809	0.00805048	2.78314
POS04008	D-PHENYLALANYL-N~5~-[(2,2-DIHYDROXYHYDRAZINO)(IMINO)METHYL]-D-ORNITHINAMIDE	2.07223e+08	2.95376e+07	7.87003e+07	2.73741e+06	1.31503e+06	159947	0.00114062	8.87806	0.0567876	3.79328	0.304454	0.297651	0.266917	0.948451	0.000317916	6.66069	0.020677	2.29561	0.00322474	4.28641
POS04009	N~5~-[{[(2R)-2-AMINO-2-CARBOXYETHYL]SULFANYL}(IMINIO)METHYL]-L-ORNITHINATE	2.90422e+08	2.87914e+08	4.35606e+07	9.78128e+07	1.6689e+08	1.51171e+08	0.971064	1.20406	0.00197899	9.57349	0.00632949	7.54214	0.569092	1.28972	0.00117501	6.62003	0.0550098	3.89823	0.00823045	4.81095
POS04018	2'-DEOXY-CYTIDINE-5'-RP-MONOMETHYLPHOSPHONATE	369.063	5793.38	492409	5356.48	434351	3.92717e+06	0.173365	0.034368	0.344096	0.266061	0.0220426	0.650377	0.0396468	1.65319	0.0641256	0.0282649	0.0221634	0.268676	0.0508246	0.796446
POS04022	INOSITOL-2-METHYLENE-1,2-CYCLIC-MONOPHOSPHATE	2.04305e+07	3.44769e+07	6.87632e+07	6.44359e+06	1.15172e+07	1.7357e+07	0.0304399	1.90589	0.0998178	2.81193	0.0690539	2.08019	0.222601	1.38054	0.000126102	1.77833	0.00227476	1.92915	0.019957	3.19667
POS04023	INOSITOL-2-METHYLENE-1,2-CYCLIC-MONOPHOSPHATE	1.51213e+07	2.28375e+07	3.57575e+07	5.53801e+06	9.53643e+06	1.35746e+07	0.0368594	1.37547	0.285117	1.55371	0.0419344	1.92992	0.189906	1.18159	0.000118107	1.47026	0.00228801	1.50977	0.0787334	1.89458
POS04026	4-AMINO-5-CYCLOHEXYL-2,2-DIFLUORO-3-HYDROXY-PENTANOIC ACID	21632.3	21023.6	39450.1	337792	7.30869e+06	6.78731e+06	0.964795	0.00472141	0.483364	0.050436	0.0217938	2.61595	0.867981	0.113051	0.00855928	0.234663	0.0175777	1.10446	0.00227315	1.2731
POS04033	C-(1-HYDROGYL-BETA-D-GLUCOPYRANOSYL) FORMAMIDE	9.54313e+06	5.34443e+06	4.54561e+08	9.13775e+06	5.8252e+06	6.04138e+06	0.0281957	1.33046	1.85263e-05	12.9785	0.398374	0.920392	0.965177	0.815403	0.890583	0.0313114	0.872518	0.127852	1.91217e-05	11.1166
POS04035	2'-O-METHYOXYETHYL-CYTIDINE-5'-MONOPHOSPHATE	1.33659e+06	1.21964e+06	232719	3.46419e+06	1.74122e+06	641280	0.747369	0.199004	0.0104158	0.60084	0.0325848	0.983144	0.00964755	1.02026	0.00858533	0.621832	0.248973	0.256809	0.0560628	0.271499
POS04038	2,3-EPOXYPROPYL-BETA-D-XYLOSIDE	2.25415e+06	1.78389e+06	296177	5.19523e+06	4.88562e+06	2.26536e+06	0.497693	0.418837	0.0270416	0.580854	0.869932	0.0144524	0.0260587	1.69946	0.102266	0.603934	0.0167169	0.766649	0.000738558	0.6383
POS04047	N-BENZYLFORMAMIDE	2.65901e+07	2.94277e+07	2.67298e+07	1.85328e+07	1.8716e+07	1.86375e+07	0.578326	0.59068	0.753003	0.396595	0.93499	0.270256	0.975314	0.128209	0.00580507	1.23114	0.0531333	1.22345	0.287227	0.897689
POS04057	2-HYDROXY-5-[4-(2-HYDROXY-ETHYL)-PIPERIDIN-1-YL]-5-PHENYL-1H-PYRIMIDINE-4,6-DIONE	6.1619e+06	6.67702e+06	7.37225e+06	4.62549e+06	6.26432e+06	2.99388e+06	0.729654	0.341624	0.80078	0.208841	0.179197	0.875748	0.00385046	1.63626	0.210761	0.350026	0.779966	0.205873	0.101495	0.803989
POS04061	N-[(E)-2-AMINO-1-(3-{[AMINO(IMINO)METHYL]AMINO}PROPYL)-2-HYDROXYVINYL]BENZAMIDE	1.61561e+07	1.96612e+07	1.91685e+07	1.36786e+07	1.64923e+07	8.96455e+06	0.378073	1.03982	0.942457	0.0434032	0.385347	0.98366	0.00784556	2.50633	0.418739	0.322858	0.438429	0.587318	0.110937	1.21698
POS04067	METHYL BETA-D-ARABINOPYRANOSIDE	3.34053e+06	1.45023e+06	6.03556e+06	6.75069e+06	2.35569e+06	1.31209e+06	0.000151049	0.937088	0.0416116	1.00976	0.000540326	1.95814	0.138372	0.801179	0.00120218	0.814579	0.125764	0.355522	0.0394065	0.868726
POS04073	ASPARTYL-ADENOSINE-5'-MONOPHOSPHATE	22099.4	299386	1.60826e+06	3960.24	177009	1.22727e+06	4.9533e-05	0.337371	0.0195432	0.670454	0.000287288	0.421006	0.000979155	1.02899	0.0233865	0.047743	0.038747	0.123791	0.481513	0.220216
POS04075	5-AMINOIMIDAZOLE RIBONUCLEOTIDE	738084	1.15181e+06	5.18752e+06	441249	4.9453e+06	1.53443e+07	0.372347	0.205962	0.0670795	0.953402	0.00156696	2.17932	3.40737e-05	2.99072	0.0969534	0.220005	0.00714002	0.817678	0.000897354	1.47301
POS04076	5-AMINOIMIDAZOLE RIBONUCLEOTIDE	31287.9	154347	632034	103479	2.83405e+06	1.54456e+07	0.00259952	0.198506	0.186837	0.284301	0.000378837	1.71814	0.000955065	3.44818	0.0733381	0.0867616	0.000434214	0.722423	0.000268773	1.89984
POS04081	ALPHA-BETA METHYLENE ADP-RIBOSE	8519.25	87100.6	235591	42364	421537	2.08698e+06	0.117998	0.144094	0.234998	0.183873	0.0114161	0.590062	0.00195747	1.26406	0.0661974	0.0704303	0.0277138	0.201175	0.000885773	0.681449
POS04086	6-METHYL-5-(4,5,6-TRIHYDROXY-3-HYDROXYMETHYL-CYCLOHEX-2-ENYLAMINO)-TETRAHYDRO-PYRAN-2,3,4-TRIOL	1.11779e+07	1.22443e+07	1.23359e+07	8.82041e+06	1.07945e+07	6.51344e+06	0.626763	0.528526	0.981992	0.0637989	0.333427	0.913509	0.0206139	1.83707	0.221157	0.424689	0.53243	0.365448	0.138695	0.889249
POS04103	8-OXODEOXYADENOSINE	79801.3	205787	3.67718e+06	64142.8	76168.7	224174	0.310072	0.141426	0.00152508	1.11244	0.737099	0.0488833	0.150667	0.298889	0.599044	0.0253339	0.303265	0.130321	0.00153817	0.941437
POS04106	9-HYDROXY-4-PHENYLPYRROLO[3,4-C]CARBAZOLE-1,3(2H,6H)-DIONE	197763	641140	4.03844e+06	3530.45	11182.9	109657	0.00572911	0.409602	0.000121552	1.11624	0.119662	0.0662084	0.231878	0.242034	0.000530697	0.206259	0.000390113	0.363404	3.26049e-05	1.03066
POS04110	1',5'-ANHYDRO-2',3'-DIDEOXY-2'-(THYMIN-1-YL)-6'-O-PHOSPHORYL-D-ARABINO-HEXITOL	6.73961e+06	3.2645e+06	303083	1.53222e+06	1.31778e+06	521977	0.0840752	1.22831	0.00194311	0.910607	0.736504	0.0515246	0.0131049	0.924767	0.0145642	1.0014	0.0251842	0.353847	0.220847	0.140114
POS04116	1-(5-CARBOXYPENTYL)-5-(2,6-DICHLOROBENZYLOXY)-1H-INDOLE-2-CARBOXYLIC ACID	3.04999e+06	5.91938e+06	1.37382e+07	888439	524796	1.40422e+06	0.0831183	0.920311	0.0157164	1.7444	0.23927	0.267415	0.0330046	0.705717	4.00025e-05	0.693338	0.00461712	1.039	0.000290036	1.86329
POS04117	1-(5-CARBOXYPENTYL)-5-(2,6-DICHLOROBENZYLOXY)-1H-INDOLE-2-CARBOXYLIC ACID	2.02366e+06	2.81778e+06	9.04096e+06	879179	711542	1.7611e+06	0.361448	0.330695	0.0306009	1.49115	0.658498	0.0214886	0.0471901	0.743174	0.00797532	0.46257	0.0309831	0.597089	0.011872	1.33797
POS04123	(3Z)-5-ACETYL-3-(BENZOYLIMINO)-3,6-DIHYDROPYRROLO[3,4-C]PYRAZOL-5-IUM	4.90518e+07	4.60338e+07	4.67908e+07	3.16352e+07	3.35256e+07	3.47929e+07	0.627136	0.667212	0.94444	0.142424	0.61318	1.16893	0.805424	0.107451	0.000921075	1.97678	0.0615687	1.20017	0.262322	1.13825
POS04125	2-[5-(6-METHYLPYRIDIN-2-YL)-2,3-DIHYDRO-1H-PYRAZOL-4-YL]-1,5-NAPHTHYRIDINE	5.72411e+07	6.25271e+07	3.43127e+07	5.69625e+07	6.01676e+07	6.55506e+07	0.665133	1.02566	0.0490014	2.74397	0.76006	1.25961	0.671982	0.816609	0.977949	0.0621219	0.850145	0.283851	0.0343898	2.24153
POS04131	(S)-2-AMINO-3-(4H-SELENOLO[3,2-B]-PYRROL-6-YL)-PROPIONIC ACID	3.14284e+06	6.7252e+06	1.20703e+06	2.21975e+06	1.03101e+06	1.57076e+06	0.0583272	1.03453	0.00777095	1.34752	0.0205576	0.77622	0.193353	0.24262	0.0448182	0.368822	0.00698175	0.950823	0.228026	0.193701
POS04132	2'-(L-VALYL)AMINO-2'-DEOXYADENOSINE	1.44865e+08	4.72489e+07	2.31556e+08	3.05756e+06	1.41877e+06	225063	0.03769	5.57582	0.00783041	7.97954	0.247434	0.538759	0.0696949	0.985126	0.0017802	5.29829	0.0753081	2.80854	0.00102379	7.71505
POS04141	N-(2-DEOXY-BETA-D-ERYTHO-PENTOFURANOSYL-5-PHOSPHATE) FORMAMIDE	1.10509e+07	2.41708e+07	1.34822e+08	644578	513202	603030	0.293757	1.52788	3.64494e-05	6.77138	0.271613	0.121172	0.580238	0.0929883	5.86955e-05	1.57922	0.0714763	1.99194	1.66379e-07	6.1525
POS04142	2',3'-DIDEOXYADENOSINE-5'-MONOPHOSPHATE	1.39168e+06	1.33265e+06	5.75922e+06	32832.8	85299.6	59526	0.89799	0.11508	0.000331418	1.28495	0.319984	0.146159	0.73386	0.00441333	4.33038e-05	0.578191	0.0118106	0.490164	1.41493e-05	1.22707
POS04147	2',6'-DIFLUOROBIPHENYL-4-CARBOXYLIC ACID	7.72153e+06	1.60173e+07	1.31653e+07	1.23192e+07	8.6898e+06	1.07546e+07	0.0203048	2.19984	0.518295	0.508222	0.210415	0.862433	0.358659	0.72879	0.211429	0.796544	0.00643586	1.0715	0.584302	0.393953
POS04151	-	1.17943e+07	1.17681e+07	1.69375e+07	3.68859e+06	2.47989e+06	3.83818e+06	0.993816	0.00690804	0.396134	0.627314	0.238545	0.627958	0.211547	0.835209	0.000233175	1.33142	0.0135086	1.22235	0.0265334	1.554
POS04169	2-Amino-3-phosphonopropanoate	1.32539e+07	2.63415e+07	3.55903e+07	1.44166e+07	2.16556e+07	2.60065e+07	0.0268829	2.10073	0.566922	0.919454	0.187335	2.16776	0.562114	0.359863	0.524719	0.231773	0.516501	0.494403	0.556453	0.657025
POS04170	2-Amino-3-phosphonopropanoate	7.67341e+06	8.52334e+06	6.67114e+06	2.329e+06	3.34169e+06	3.48731e+06	0.632711	0.275694	0.660929	0.160879	0.371532	0.779614	0.89236	0.120821	4.13079e-05	1.10181	0.020432	0.906479	0.420237	0.605154
POS04171	POLYPRENYL-PPI	3.82615e+06	5.25482e+06	1.59623e+06	2.66372e+06	2.8239e+06	3.95761e+06	0.131408	0.726364	0.00524311	1.00112	0.77626	0.0514054	0.10364	0.69505	0.0303945	0.426576	0.024495	0.662109	0.0132051	0.690642
POS04172	isopentenyl-adenosine diphosphate	3.83084e+06	4.40992e+06	4.92091e+06	1.19161e+06	538444	235592	0.567922	0.174649	0.631887	0.256202	0.146078	0.475453	0.300918	0.501321	0.000493739	0.768985	0.00191041	0.864446	5.22943e-06	1.12603
POS04174	3,4-dihydroxy-2-butanone-4-P	1.68244e+07	2.27091e+07	1.40436e+07	5.16107e+06	6.29724e+06	8.16993e+06	0.123786	1.11451	0.331318	1.0987	0.403353	0.822931	0.350727	0.64662	7.12776e-06	1.67112	0.000809533	1.68649	0.478439	0.587853
POS04175	3,4-dihydroxy-2-butanone-4-P	1.30332e+06	1.01264e+06	4.96677e+06	427092	135951	292333	0.441862	0.286488	0.0238493	1.05896	0.0660141	0.339321	0.0411575	0.302308	0.028387	0.386537	0.000815726	0.413211	0.0100281	0.998336
POS04192	2,2',4,4',5,5'-Hexachlorobiphenyl	5.34683e+06	2.48298e+06	42379.7	1.81457e+06	983234	633471	0.0007209	1.07585	0.00132686	1.01431	0.0705889	0.634636	0.147355	0.534546	9.37189e-06	0.894955	0.0276739	0.418773	0.00117117	0.360516
POS04199	2-Hydroxyisophthalic acid	907160	1.28966e+06	1.19847e+06	1.45254e+06	3.92131e+06	3.18869e+06	0.0949669	0.198867	0.894035	0.00791607	0.00309452	1.65435	0.377743	0.580045	0.0894347	0.265413	0.00143375	0.732695	0.0398426	0.577083
POS04208	DNDS	1.41257e+07	2.69851e+07	4.66335e+07	5.90614e+06	5.65486e+06	9.18398e+06	0.0942233	1.79702	0.102433	2.44285	0.863049	0.164935	0.0541076	1.33884	0.000360511	1.34817	0.0116423	2.00353	0.00144325	2.99669
POS04209	DNDS	8.20994e+06	1.08665e+07	1.92563e+07	3.2719e+06	1.08355e+06	2.0191e+06	0.408961	0.601979	0.0572215	1.68456	0.0656194	0.999896	0.158606	0.565673	0.00247792	0.995121	0.00883964	1.3835	5.04435e-05	2.14986
POS04222	Flufenamic acid	4.73634e+06	5.41869e+06	6.46801e+06	812296	694331	929688	0.360963	0.222067	0.480293	0.391459	0.52974	0.0457578	0.219899	0.292762	6.59145e-06	0.970771	9.22329e-06	0.980331	0.00187102	1.15964
POS04235	Simfibrate	2.25631e+07	4.54723e+07	5.25855e+06	2.6245e+07	1.83571e+07	3.13401e+07	0.30402	0.867376	0.0284406	4.03579	0.28018	1.10055	0.0974354	2.92542	0.805944	0.0267773	0.137308	1.43095	6.17781e-05	2.61231
POS04236	Aripiprazole	9.93556e+06	1.12453e+07	1.10163e+07	4.51058e+06	4.6475e+06	5.32848e+06	0.467042	0.344463	0.931934	0.0420664	0.852678	0.270736	0.399087	0.455556	0.000285234	1.09937	0.00196575	1.09766	0.0280374	1.03713
POS04237	Loxiglumide	1.58312e+07	1.89601e+07	6.51606e+06	8.55353e+06	8.9261e+06	9.2207e+06	0.361126	0.852571	0.0124731	2.02206	0.789419	0.458631	0.863278	0.00450522	0.000935941	1.22828	0.0101061	1.26353	0.400291	0.517223
POS04238	Loxiglumide	2.4219e+06	3.30489e+06	7.62827e+06	1.02668e+06	1.04738e+06	2.01182e+06	0.337485	0.268411	0.0923808	1.04858	0.942177	0.171559	0.0265534	0.736729	0.00885224	0.535549	0.0195181	0.629551	0.0291757	1.00803
POS04240	Esonarimod	5.56675e+07	5.51728e+07	7.67197e+06	1.81358e+07	3.15967e+07	2.84705e+07	0.971064	0.547813	0.00207943	4.24689	0.00634896	3.32096	0.562833	0.571718	0.00122369	2.92279	0.0579837	1.70577	0.00758236	2.13493
POS04245	(13S)-13-Dihydrodaunorubicin	5543.34	153412	5.5114e+06	7849.78	15042.3	13539.5	0.183803	0.177325	1.52328e-06	1.45401	0.248239	0.056845	0.84481	0.0164652	0.527248	0.00641002	0.21154	0.135829	1.00731e-06	1.25358
POS04246	104-1	766936	1.04722e+06	1.69024e+07	423330	461822	172065	0.413989	0.0830992	0.00144148	2.39065	0.877577	0.187041	0.26957	0.420126	0.195471	0.240743	0.102562	0.206529	0.000981884	2.10091
POS04257	dTDP-L-4-oxovancosamine	306222	345155	1.9041e+06	147040	2.50824e+06	1.20754e+07	0.723233	0.105962	0.234297	0.523686	0.0417622	1.51932	0.0836337	2.54002	0.0978268	0.133377	0.0586036	0.584124	0.0706594	1.32869
POS04258	dTDP-L-4-oxovancosamine	14242	28177.5	622679	413867	834186	2.56376e+06	0.300477	0.0539405	0.123261	0.353029	0.316367	0.586447	0.0158322	1.05046	0.00813706	0.267728	0.0597872	0.356879	0.00739529	0.647023
POS04259	N-Methyl-2,3,7,8-tetramethoxybenzophenanthridine-6(5H)-one	1.34372e+06	548236	3.63123e+06	4833.96	369.063	369.063	0.150438	0.427482	0.00449631	1.05492	0.144974	0.0383202	1	0	0.00614712	0.492017	0.131064	0.296053	0.000879713	0.978281
POS04268	Phosphophosphinate	44999.3	75411.4	1.42047e+06	36984.1	798077	3.41777e+06	0.146574	0.0703602	0.0125648	0.634665	0.00226021	0.875286	0.00693686	1.52125	0.494854	0.02884	0.00322055	0.355481	0.0449143	0.573022
POS04272	5-Hydroxyisourate	573498	1.18637e+06	1.60295e+06	1.39379e+06	3.44917e+06	4.62704e+06	0.0669085	0.50695	0.702092	0.252462	0.0336365	1.42921	0.358378	0.588437	0.0613497	0.366095	0.0175639	0.605122	0.0572296	0.607641
POS04278	NAc-DNP-Cys	2.74399e+06	2.59805e+06	1.45485e+06	5.2437e+06	3.01385e+06	1.4124e+06	0.764119	0.231006	0.0880914	0.542385	0.0349654	1.03425	0.00726574	1.25806	0.0150472	0.645915	0.487352	0.220038	0.935413	0.000343189
POS04282	5'-Dehydroadenosine	2.29685e+07	4.26861e+07	3.34968e+07	2.30487e+06	4.31616e+06	8.69743e+06	0.00468005	2.48339	0.551633	0.941679	0.0114381	1.36571	0.109104	1.51001	2.8025e-05	2.16591	9.52176e-06	2.59545	0.115331	1.69424
POS04284	3,4-Dihydro-7-methoxy-2-methylene-3-oxo-2H-1,4-benzoxazine-5-carboxylic acid	68477.4	205836	3.79987e+06	3130.5	27599	2225.4	0.392447	0.167766	0.00209154	1.15733	0.191599	0.067609	0.177278	0.0575472	0.00190086	0.110095	0.273663	0.169052	0.00130008	1.00912
POS04305	Linuron	50716.6	58822	554039	34604.4	408107	1.82595e+06	0.818367	0.0252508	0.0659702	0.346979	0.00112385	0.637594	0.0031007	1.1221	0.67297	0.0235974	0.00161463	0.259022	0.0143633	0.491731
POS04306	4,4'-Methylene-bis-(2-chloroaniline)	485557	1.7339e+06	7.41644e+06	433750	5.17032e+06	2.29709e+07	0.00965006	0.659031	0.0965853	1.07419	0.000178295	2.26301	0.00361857	4.00297	0.683636	0.0518363	0.00338257	0.793934	0.0190034	1.69937
POS04308	Cyfluthrin	536812	764392	1.58319e+06	1.27277e+06	1.34711e+06	6.86472e+06	0.358764	0.137556	0.0258681	0.459426	0.876605	0.220055	0.0315332	2.05013	0.0139253	0.329506	0.234904	0.266217	0.0360583	0.980255
POS04316	-	568441	654405	3.32434e+06	279206	164178	308065	0.674922	0.00098138	0.000905212	1.01249	0.216369	0.141489	0.100798	0.222994	0.059743	0.20288	0.0159141	0.282019	0.000283657	0.896587
POS04319	Picropodophyllin	5.9666e+06	8.52889e+06	1.71541e+07	215245	253848	442478	0.311999	0.694796	0.0205146	1.79866	0.637099	0.13712	0.111011	0.318192	7.41688e-08	1.18016	0.00583141	1.28348	1.02887e-05	2.14576
POS04320	Benzoylecgonine	2.99632e+07	3.71679e+07	2.87265e+07	2.36679e+07	2.12049e+07	2.31546e+07	0.166842	1.67564	0.323327	1.18521	0.576928	0.37972	0.62425	0.622108	0.155405	0.721845	0.00941636	1.59794	0.474024	0.592468
POS04328	Wedelolactone	74578.9	342129	422987	141238	816460	2.3064e+06	0.00054903	0.318639	0.77395	0.0546031	0.00155928	0.829491	0.00356595	1.1348	0.105499	0.0814925	0.0149217	0.288397	0.00191233	0.669399
POS04329	Sojagol	3.54729e+06	4.28937e+06	1.13713e+07	583345	606852	593361	0.494569	0.127472	0.00161986	1.60578	0.91298	0.146376	0.955861	0.0386666	8.01288e-05	0.844309	0.003314	0.840091	1.35602e-05	1.6878
POS04331	Sojagol	4.96221e+06	5.17349e+06	1.68888e+07	1.55133e+06	1.73685e+06	1.3359e+06	0.899091	0.239411	0.000196365	2.01522	0.730279	0.281207	0.451444	0.596247	0.0125132	0.866795	0.0233222	0.75401	3.21695e-06	1.99835
POS04334	Prenyl caffeate	37914.6	57877.8	456505	7010.61	446624	5.28692e+06	0.660737	0.0106188	0.326007	0.243334	0.053171	0.648499	0.0376007	1.94007	0.336036	0.0533333	0.084608	0.247459	0.0399718	0.965355
POS04335	Prenyl caffeate	67288.2	123505	497627	59843.7	1.98127e+06	1.06052e+07	0.1058	0.110693	0.328869	0.24112	0.0314975	1.38216	0.0052447	2.52631	0.807096	0.0150577	0.0363079	0.553518	0.00147569	1.51998
POS04338	Furcatin	1.03516e+08	9.74329e+07	2.32571e+08	1.73588e+07	7.18398e+06	6.96107e+06	0.848202	1.65344	0.0955571	5.46023	0.0214268	2.2935	0.942462	0.410807	0.00172252	4.45818	0.00340007	4.15154	0.00883612	6.49262
POS04339	Fagaramide	1.2583e+07	1.53214e+07	9.92668e+06	7.36117e+06	8.53042e+06	1.17591e+07	0.348366	1.14229	0.0872711	1.0314	0.507506	0.756746	0.288749	1.07058	0.0114742	0.882395	0.0351803	1.05608	0.546612	0.298907
POS04340	Caffeic acid 3-glucoside	1.54332e+06	2.70617e+06	8.02678e+06	1.72169e+06	3.52626e+06	4.17278e+06	0.0828397	0.472275	0.00451949	1.28993	0.00868992	1.19831	0.613843	0.397841	0.609275	0.0734153	0.297908	0.239597	0.0539829	0.858577
POS04344	Knipholone	9.57999e+06	8.65042e+06	2.20788e+07	308628	471907	25621.4	0.764648	0.163171	0.0034758	2.23882	0.682248	0.06521	0.272788	0.259443	5.84459e-05	1.46426	0.0128498	1.26654	2.35401e-06	2.44594
POS04345	Knipholone	1.50866e+08	2.03902e+08	2.41014e+08	3.12075e+07	2.12971e+07	3.72936e+07	0.131825	3.43277	0.501228	2.3831	0.274875	1.45073	0.0738071	2.79916	6.81949e-06	5.33406	0.000128813	6.16569	0.00100014	7.05961
POS04347	Cyclokievitone	755365	756220	5.59877e+06	1.07354e+06	616171	339635	0.993856	0.0542432	0.0672692	1.0864	0.0354954	0.488843	0.0598302	0.468908	0.085865	0.206192	0.33721	0.0566651	0.049917	1.01575
POS04348	Anibine	2.02204e+06	3.98454e+06	7.22223e+06	463565	1.43596e+06	2.05555e+06	0.0227894	0.769735	0.0815898	0.949887	0.0416163	0.960955	0.340455	0.286467	0.000617853	0.581331	0.00835593	0.634676	0.00916737	1.05617
POS04352	Yangonin	6.13174e+06	6.54576e+06	4.34087e+06	1.11419e+06	2.14524e+06	2.40094e+06	0.776966	0.064726	0.583538	0.315471	0.330548	0.862736	0.812959	0.0829009	1.41872e-05	1.09517	0.0217918	0.80927	0.610673	0.326492
POS04354	Methysticin	2.52164e+07	2.3858e+07	2.10387e+07	1.34153e+07	1.40406e+07	1.39876e+07	0.779885	0.69377	0.626538	0.277995	0.813802	0.568466	0.98703	0.479443	0.004037	1.60704	0.0477904	1.01945	0.169701	1.0198
POS04358	Benzonitrile	5.23816e+06	3.52506e+06	1.70534e+06	3.08331e+06	1.17901e+06	1.28007e+06	0.067458	0.715763	0.0272426	0.738283	0.00186909	1.15533	0.72402	0.131468	0.0090477	0.643742	0.00610917	0.634753	0.236582	0.201697
POS04363	Monotropein	8.06744e+06	719262	4.35487e+06	30395	34641.6	95764.4	0.000606249	1.83717	0.0756969	0.947057	0.902083	0.0653342	0.398918	0.214809	0.000283786	1.32151	0.0136791	0.348291	0.0414917	0.877848
POS04370	Cinnamodial	1.06651e+08	1.05249e+08	1.91791e+07	5.52987e+07	5.66019e+07	7.56698e+07	0.961129	0.953509	0.00483108	5.72499	0.919723	0.21228	0.171435	3.52018	0.0239477	3.1524	0.0695461	2.48823	0.00135147	3.64487
POS04372	Tutin	2.97759e+06	3.6778e+06	3.53255e+06	2.49369e+06	3.07761e+06	1.63334e+06	0.352657	0.451559	0.908277	0.0389668	0.345451	0.468154	0.00798119	1.09692	0.406035	0.144904	0.438208	0.254296	0.106943	0.522653
POS04373	Picrotoxinin	1.42363e+07	4.11207e+07	8.28164e+07	878909	2.62014e+06	1.70728e+06	0.273954	2.12594	0.4241	3.04735	0.218053	1.15504	0.524498	0.676753	6.15424e-05	1.77673	0.127635	2.39069	0.0974525	3.41248
POS04384	Genistein 7-O-beta-D-glucoside	6.94629e+07	1.02395e+08	1.38178e+08	1.50396e+07	1.0847e+07	1.75863e+07	0.176976	2.64655	0.222525	3.2561	0.334978	0.741696	0.101381	1.62915	1.51349e-05	3.58084	0.00191942	4.30298	3.30316e-05	5.7129
POS04396	2-(4-Methoxyphenethyl)chromone	1.22344e+07	1.43456e+07	2.16644e+06	6.16759e+06	1.25743e+07	1.16618e+07	0.531808	0.281758	0.00221751	2.12066	0.00326476	2.25499	0.644273	0.0798594	0.0124515	1.09771	0.576808	0.318319	0.000327692	1.5313
POS04397	Chelidonic acid	5.34209e+07	3.92287e+07	6.33757e+07	3.06916e+07	3.20677e+07	3.68699e+07	0.14614	1.02938	0.193087	2.31176	0.886117	0.394831	0.663979	1.58276	0.0324406	1.57691	0.455235	0.961354	0.17496	1.73799
POS04398	Chelidonic acid	4.92455e+07	4.77555e+07	4.84077e+07	2.92909e+07	3.20864e+07	3.32181e+07	0.811342	0.307037	0.947409	0.625054	0.504905	1.55257	0.833992	0.258747	0.00122914	2.05239	0.0216099	1.50087	0.135412	1.51627
POS04402	Acremoauxin A	4.8829e+08	4.85355e+08	9.27102e+07	2.56236e+08	2.89174e+08	3.47081e+08	0.982065	1.86522	0.00495534	12.2016	0.524382	2.91372	0.291927	4.74218	0.0241329	6.69567	0.0916988	4.63929	0.00176963	7.68429
POS04405	Zierin	1.53193e+07	1.31367e+07	1.19627e+07	9.54313e+06	1.04099e+07	1.14976e+07	0.20034	0.929726	0.739054	0.161316	0.533401	0.892635	0.551731	0.334948	0.00277899	1.13207	0.0951802	0.418641	0.898663	0.0757436
POS04407	Cardiospermin	2.82092e+06	3.17814e+06	2.08526e+06	2.55903e+06	6.29734e+06	5.11471e+06	0.447848	0.0167368	0.49897	0.290575	0.00351257	2.01668	0.338933	0.745025	0.654144	0.101597	0.00703377	0.764291	0.108793	0.654774
POS04410	beta-L-Oleandropyranose	7.34083e+06	6.33714e+06	770298	3.50672e+06	2.72061e+06	1.69654e+06	0.702565	0.126843	0.000225169	1.39222	0.463217	0.262206	0.0302578	1.05879	0.172091	0.440734	0.0022487	0.621685	0.154077	0.326534
POS04415	Cefuroxime sodium	6.82159e+07	1.06445e+08	1.66198e+07	8.00347e+07	5.60221e+07	9.56572e+07	0.578616	0.929276	0.10757	5.40447	0.283229	1.91696	0.0996654	5.10868	0.795685	0.0252344	0.37182	1.13923	7.57257e-05	4.54828
POS04422	Tolcapone	6.5739e+07	6.88218e+07	4.50685e+07	1.18955e+07	2.37178e+07	2.56627e+07	0.844035	0.00205997	0.580302	1.06895	0.307519	2.9322	0.869126	0.398977	1.93504e-05	3.58689	0.0269403	2.55504	0.633462	0.969352
POS04430	Dyphylline	2.24494e+07	3.01808e+07	2.56628e+07	2.2127e+07	1.65054e+07	1.96569e+07	0.0888099	1.98869	0.57157	0.63259	0.249022	0.977553	0.428983	0.789802	0.944041	0.0921237	0.0089195	1.45537	0.442571	0.690281
POS04434	Biguanide	1.18025e+07	6.26629e+06	2.74921e+06	7.91238e+06	4.90475e+06	4.41064e+06	0.0170816	1.3398	0.0382974	0.928423	0.420027	0.966338	0.841301	0.621616	0.255621	0.518548	0.594813	0.260661	0.245514	0.483592
POS04438	Chloroquine	4.3982e+06	6.03971e+06	6.86279e+06	4.68202e+06	7.29041e+06	9.74277e+06	0.0239599	0.554489	0.616762	0.293365	0.0364464	1.65432	0.0873532	0.95127	0.672463	0.0471983	0.265464	0.429723	0.132417	0.580296
POS04439	Aminoglutethimide	37102.5	94338.1	262346	90761.5	3.22644e+06	9.79167e+06	0.30396	0.0857848	0.430733	0.168143	0.0150766	1.79726	0.0591783	2.05364	0.156189	0.0754987	0.0152149	0.742663	0.0082012	1.44875
POS04440	Aminoglutethimide	3.75017e+06	3.50047e+06	6.46005e+06	3.58811e+06	958812	1.24714e+06	0.807049	0.183841	0.0316104	0.909198	0.075317	1.41328	0.480572	0.359315	0.915813	0.000975141	0.00525831	0.719018	0.000468468	1.10777
POS04441	Aminoglutethimide	74409.4	165886	795769	42582.5	2.81413e+06	7.38517e+06	0.215001	0.162521	0.303912	0.319977	0.0538783	1.61773	0.133114	1.56768	0.567141	0.0390349	0.0635936	0.634415	0.0275981	1.14813
POS04442	Aminoglutethimide	34766.7	27298.8	652049	86004.6	4.9503e+06	1.54856e+07	0.769341	0.0238263	0.335162	0.30503	0.0398868	2.17276	0.111274	2.49649	0.216665	0.0663112	0.0379767	0.900903	0.026432	1.72068
POS04446	-	8.23339e+06	1.30505e+07	2.07071e+07	3.93941e+06	7.05748e+06	6.67801e+06	0.0524229	0.997095	0.119739	1.33112	0.0165918	1.77947	0.815275	0.268653	0.000753679	0.98531	0.024831	0.883402	0.00743594	1.75533
POS04452	Streptozocin (TN ZANOSAR)	7.19731e+06	3.78613e+06	681641	2.43716e+06	1.60259e+06	718450	0.0118597	1.29962	0.000848134	0.992089	0.333653	0.363685	0.016157	1.00313	0.00424429	0.941026	0.00117649	0.500116	0.947175	0.01292
POS04471	Brompheniramine	3.40341e+07	3.9535e+07	1.55744e+07	1.8418e+07	1.68776e+07	1.84061e+07	0.339058	1.20321	0.00606119	2.8684	0.566323	0.036924	0.674628	0.477533	0.000595064	1.78513	0.00137373	1.90601	0.63545	0.413254
POS04472	Brompheniramine	1.72402e+07	7.39063e+06	4.75611e+06	1.20272e+06	2.86866e+06	2.34104e+06	0.00890792	2.17554	0.452832	0.479741	0.27949	1.10576	0.731794	0.32761	0.000141892	1.9832	0.0496944	0.783554	0.451714	0.380045
POS04474	Brompheniramine	4.49469e+07	5.11815e+07	1.58962e+07	2.03422e+07	2.09985e+07	2.18997e+07	0.488849	0.959828	0.00422397	3.59271	0.874888	0.675081	0.840153	0.0571817	0.000437822	2.32766	0.00455935	2.18273	0.375283	0.750525
POS04477	11-O-Demethylpradinone I	2.45491e+08	2.73219e+08	2.62908e+08	1.16097e+08	1.19935e+08	1.34956e+08	0.507337	1.43655	0.874786	0.363565	0.84408	1.39147	0.469131	1.86128	0.000316194	5.32477	0.00218766	5.23155	0.0432838	4.73862
POS04478	Norfloxacin	6.76908e+06	6.44675e+06	3.55804e+06	840328	1.2563e+06	995671	0.826015	0.38761	0.329316	0.450479	0.520538	0.521441	0.664947	0.392044	4.49826e-05	1.19371	0.00249971	0.949277	0.34198	0.486823
POS04482	Clavamycin A	1.47489e+06	2.67012e+06	1.05531e+07	1.46636e+06	1.15907e+06	3.10217e+06	0.109212	0.549543	0.000366002	1.75708	0.590482	0.04596	0.0134325	1.15613	0.986051	0.00186564	0.067056	0.470672	0.000454121	1.38958
POS04483	Clavamycin A	8.0891e+07	1.17675e+08	1.61669e+08	1.75355e+07	1.24994e+07	2.07735e+07	0.184066	2.73147	0.192356	3.6103	0.314543	0.847062	0.0912169	1.86639	2.27633e-05	3.8652	0.00170522	4.61723	3.36912e-05	6.16823
POS04484	Deoxyguanidinoproclavaminic acid	524858	848441	817739	934732	2.52793e+06	2.0188e+06	0.0301766	0.224425	0.940608	0.00418569	0.00278823	1.32579	0.3273	0.488536	0.0604721	0.240496	0.00124163	0.585344	0.0412614	0.454929
POS04485	Deoxyguanidinoproclavaminic acid	851204	896081	3.98192e+06	132166	193675	94226.8	0.942103	0.0312138	0.0126394	1.02733	0.508444	0.192681	0.267029	0.154983	0.000863554	0.390701	0.261017	0.313639	0.000892281	0.957799
POS04489	2-Hydroxy-3-carboxy-6-oxo-7-methylocta-2,4-dienoate	1.10495e+08	1.20871e+08	1.06562e+08	7.75518e+07	7.66065e+07	7.51984e+07	0.555405	1.14345	0.637155	0.893621	0.930749	0.212697	0.902872	0.426804	0.00813828	2.37877	0.0289083	2.58337	0.260164	1.74679
POS04490	2-Hydroxy-3-carboxy-6-oxo-7-methylocta-2,4-dienoate	5.10587e+07	5.79994e+07	5.16582e+07	3.74745e+07	3.66406e+07	3.46849e+07	0.506067	1.02414	0.718054	0.65725	0.867707	0.102928	0.687411	0.605643	0.0180308	1.47854	0.0604857	1.72331	0.270547	1.29563
POS04498	Bialaphos	4.86637e+07	6.09735e+07	4.85179e+07	4.05615e+07	3.14315e+07	3.55283e+07	0.130545	1.97246	0.430519	1.11728	0.254266	1.05343	0.575141	0.19485	0.241742	0.786512	0.00553775	2.1064	0.390533	0.99656
POS04499	Phosphonomycin	7.92847e+07	4.41125e+07	4.76565e+07	6.19777e+07	5.13033e+07	1.53207e+07	0.000398824	4.27342	0.741572	0.485201	0.707495	0.409152	0.217808	5.24258	0.0349258	1.75583	0.799453	0.862609	0.00853693	2.6439
POS04500	Phosphonomycin	8.59766e+06	6.85269e+06	6.08339e+06	3.93289e+06	2.98019e+06	1.48482e+06	0.0884857	0.771317	0.849358	0.0731423	0.425206	0.37482	0.025757	1.20718	0.00256734	0.922269	0.00149237	0.781018	0.264063	0.687993
POS04501	Phosphonomycin	1.21541e+06	1.1537e+06	4.20951e+06	1.93775e+06	612691	590178	0.813276	0.0989374	0.0105605	1.01244	0.279188	0.767148	0.941731	0.0255464	0.538378	0.18801	0.14986	0.236437	0.00362535	0.971472
POS04505	Benzoyl phosphate	5.22794e+07	6.64668e+07	2.50695e+07	4.78043e+07	6.65785e+07	8.08731e+07	0.15854	1.02829	0.0319485	3.41532	0.117741	3.92001	0.426745	0.984736	0.458094	0.673066	0.993401	0.548034	0.0191812	3.35614
POS04510	Acetyl adenylate	1.55949e+06	3.06607e+06	6.3297e+06	326913	526243	855380	0.0324351	0.5807	0.0594945	0.937241	0.40538	0.280846	0.294968	0.287774	0.00363445	0.492179	0.00109305	0.699822	0.00379104	1.08944
POS04515	Propane-1-ol	1.47032e+06	1.57571e+06	9.37938e+08	6.21279e+08	4.87172e+08	692067	0.776947	0.0262155	0.0111341	15.6645	0.753989	5.16225	0.147553	18.615	0.0498664	9.13607	0.148216	7.29374	0.0110787	13.7556
POS04516	D-4-Hydroxy-2-oxoglutarate	9.26041e+06	4.78957e+06	2.91285e+06	5.49099e+06	2.24279e+06	1.30349e+06	0.0153796	1.27146	0.162192	0.637687	0.000500939	1.63535	0.15377	0.868641	0.00654826	0.886999	0.0678854	0.567281	0.0242552	0.546487
POS04521	Reduced Vitamin K	4.21376e+06	1.91427e+06	159167	1.1191e+06	565001	179499	0.00091014	1.05685	0.000531503	0.778363	0.25492	0.310104	0.109984	0.667893	0.000226998	0.798068	0.0058874	0.357054	0.891534	0.00943716
POS04523	Methylimidazoleacetic acid	1.30039e+07	1.28405e+07	1.26712e+07	8.32133e+06	8.84643e+06	9.21101e+06	0.932047	0.0568324	0.948599	0.111092	0.638529	0.655918	0.804693	0.11279	0.00145961	1.02565	0.0586558	0.705875	0.15717	0.616764
POS04526	Selenomethionine se-oxide	4.75497e+06	2.70575e+06	4.22064e+06	1.93022e+06	1.54264e+06	1.76637e+06	0.00593246	1.05494	0.562244	0.410406	0.48883	0.0799884	0.495108	0.0687188	0.00330237	0.746296	0.00361332	0.370366	0.354595	0.454201
POS04527	Selenomethionine se-oxide	1.29552e+06	2.31748e+06	5.22895e+06	489073	1.48191e+06	1.70089e+06	0.208035	0.524295	0.018154	1.00717	0.00971568	1.01965	0.553397	0.0992512	5.27018e-05	0.426826	0.327651	0.314393	0.000694254	0.940082
POS04528	Selenomethionine se-oxide	4.29364e+06	4.05047e+06	2.60306e+06	3.24459e+06	6.18698e+06	8.43192e+06	0.777997	0.324846	0.204654	0.558939	0.0323841	1.71731	0.110423	0.787413	0.155168	0.376685	0.126593	0.630397	0.000274506	1.21166
POS04533	1-Hydroxy-2-aminoethylphosphonate	5.83229e+06	3.09562e+06	646928	2.02851e+06	1.24977e+06	707243	0.00806474	1.10989	0.000899197	0.890708	0.216583	0.447628	0.022851	0.777144	0.00188138	0.838696	0.00243132	0.457933	0.857191	0.00505661
POS04536	4-Hydroxyphenylacetylglutamine	3.41058e+07	4.52719e+07	3.74807e+07	3.24913e+07	2.49845e+07	2.89698e+07	0.102271	2.36762	0.49978	0.938227	0.268725	1.15581	0.465293	0.880921	0.805138	0.00688519	0.00875049	1.78864	0.440697	0.797467
POS04546	2-Amino-4-oxo-6-(1',2',3'-trihydroxypropyl)-diquinoid-7,8-dihydroxypterin	3.53097e+07	3.99347e+07	3.59884e+07	2.52954e+07	2.54228e+07	2.38116e+07	0.481853	0.844934	0.730699	0.467873	0.970916	0.162486	0.6193	0.612609	0.0138438	1.27498	0.0455413	1.4451	0.237119	1.14303
POS04588	2,3-Dihydroxy-3-methylbutanoate	5.01604e+06	2.28147e+06	1.25181e+06	2.36129e+06	1.7492e+06	2.35666e+06	0.00306204	1.09592	0.116665	0.488886	0.314517	0.23442	0.297587	0.308711	0.00251666	0.744402	0.414317	0.129541	0.0611686	0.390765
POS04595	5-Guanidino-2-oxopentanoate	4.79489e+06	4.08953e+06	141871	4.91072e+06	3.2712e+06	1.06136e+06	0.488927	0.595066	0.000708831	1.18893	0.295103	0.632399	0.0114268	1.53797	0.936412	0.0485626	0.46517	0.021466	0.000107339	0.472326
POS04599	N-Hydroxy-4-aminobiphenyl	1.36982e+08	1.55772e+08	1.46983e+08	9.94142e+07	1.01205e+08	9.46627e+07	0.414759	1.90917	0.862548	0.551844	0.914787	0.290184	0.652634	0.610905	0.0417765	2.1648	0.0340944	2.85546	0.285724	2.18686
POS04603	trans-2,3-Epoxysuccinate	5.25626e+06	897757	3.93399e+06	3.8706e+06	1.22936e+07	1.28184e+07	0.281415	0.840573	0.398926	0.41953	0.0793805	2.32434	0.893476	0.684392	0.794804	0.148382	0.00110368	1.39243	0.0758149	1.18131
POS04608	Indoleglycerol phosphate	5.12652e+06	4.36548e+06	643357	1.03598e+07	274408	1.18334e+06	0.563449	0.607275	0.0129404	1.07554	0.00221828	2.73557	0.00102662	0.92106	0.0634326	0.810403	0.00678525	0.68105	0.137337	0.253993
POS04614	O-beta-D-Glucosylzeatin	3.3194e+06	284800	748481	3670.9	110283	6235.59	0.00687932	1.11259	0.167175	0.333874	0.34807	0.281683	0.359342	0.280405	0.00379633	0.798841	0.338471	0.118153	0.0243365	0.369666
POS04616	N6,N6-Dimethyladenosine	1.16646e+07	1.27882e+07	6.91267e+06	1.17527e+07	1.23474e+07	1.33186e+07	0.656953	0.489874	0.0480456	1.27076	0.783823	0.5534	0.710338	0.294646	0.965583	0.00789299	0.866364	0.115143	0.0333652	1.01812
POS04620	N-Adenylylanthranilate	1.47951e+08	1.53825e+08	1.46781e+08	7.10808e+07	6.94715e+07	8.40128e+07	0.808226	0.193554	0.835529	0.34366	0.889803	0.516446	0.312105	2.18424	0.000173043	4.13787	0.00382783	3.83763	0.0473485	3.24105
POS04623	Glycerophosphoglycerol	556755	281808	856348	352904	1.3269e+06	1.07027e+06	0.0851444	0.221608	0.0286179	0.463104	0.000115326	1.01628	0.371517	0.179863	0.0110126	0.171717	0.000460173	0.412748	0.477181	0.112217
POS04624	Acetylenedicarboxylate	2.25882e+07	1.91386e+07	2.05939e+07	1.21247e+07	1.37472e+07	2.06426e+07	0.409298	0.70634	0.767776	0.543039	0.64387	0.612497	0.11513	2.24859	0.0364634	1.39652	0.099805	0.80323	0.993098	0.0690389
POS04633	N-Amidino-L-aspartate	1.24791e+06	2.70468e+06	486059	6.3839e+06	3.82419e+06	9.99823e+06	0.00367449	0.704534	0.000943461	0.762638	0.105495	0.919592	0.0214259	1.85142	0.000997683	1.02518	0.2811	0.31556	0.00108619	1.53666
POS04635	7,8-Dihydroxycoumarin	1.4828e+07	2.03909e+07	1.48361e+07	8.03939e+06	4.73587e+06	3.96617e+06	0.166111	1.22745	0.497781	0.63338	0.217236	0.995904	0.536053	0.536801	0.0213835	1.00514	0.0018558	1.7625	0.154618	1.11544
POS04637	(R)-6-Hydroxynicotine	10962.2	17569.7	16632.5	43129.5	1.60701e+06	1.46057e+06	0.350214	0.0443322	0.928957	0.00986238	0.0256422	1.23446	0.835946	0.083932	0.0695725	0.0661326	0.0237945	0.509053	0.00183875	0.590815
POS04640	Glycerol 2-phosphate	216784	379552	663054	121380	485381	2.17483e+06	0.296678	0.113071	0.360457	0.257569	0.00588627	0.602695	0.0025152	1.23505	0.257736	0.093966	0.529923	0.0497843	0.0114447	0.545242
POS04643	(R)-Propane-1,2-diol	1.08811e+08	1.12028e+08	1.10423e+08	7.29274e+07	7.43386e+07	7.57788e+07	0.863732	0.115788	0.958001	0.0947545	0.863233	0.911477	0.893014	0.138923	0.00374225	2.73333	0.0566973	2.23489	0.215413	2.04208
POS04645	Ascorbate 2-sulfate	5.67196e+07	6.42009e+07	5.71839e+07	4.10641e+07	4.04314e+07	3.86383e+07	0.512362	0.998772	0.715725	0.701496	0.906136	0.072482	0.73468	0.526934	0.0154191	1.62157	0.0550329	1.82484	0.274564	1.35227
POS04647	6-Acetyl-D-glucose	8.37074e+06	4.81099e+06	5.50733e+06	3.43421e+06	1.79373e+06	870257	0.0152699	1.31072	0.876231	0.205108	0.177874	0.674671	0.0522078	0.995341	0.00914049	0.920082	0.000893325	0.626758	0.309365	0.665191
POS04662	3-Iodo-L-tyrosine	2.8523e+08	2.76153e+08	2.35082e+06	2.62303e+08	2.36746e+08	2.4139e+08	0.894546	1.94316	0.000954373	10.6247	0.530489	1.26047	0.944085	1.8511	0.573391	1.31856	0.567951	0.262173	0.00181613	7.46663
POS04665	L-Selenocysteine	8.87303e+06	5.03325e+06	5.65873e+06	3.48623e+06	976777	951514	0.0208945	1.31573	0.553194	0.357193	5.04265e-05	1.45029	0.917702	0.0585656	0.000856937	1.12253	0.00100973	0.894531	7.41697e-06	1.14298
POS04666	Hypotaurocyamine	1.00262e+08	1.14131e+08	1.00418e+08	7.3425e+07	7.17799e+07	6.76579e+07	0.506719	1.43654	0.690506	1.00877	0.863524	0.235002	0.650702	0.78106	0.018836	2.07355	0.0604597	2.45122	0.27267	1.80428
POS04667	Hypotaurocyamine	2.96797e+08	3.19387e+08	3.01978e+08	2.0535e+08	2.08686e+08	2.02571e+08	0.603231	1.59884	0.852663	0.663409	0.911319	0.802844	0.832254	0.394462	0.0100373	3.86078	0.0257979	4.081	0.273014	3.09361
POS04676	Digalacturonate	2.20546e+06	2.72719e+06	6.33546e+06	318081	382230	482774	0.46334	0.116144	0.0297211	0.938415	0.652354	0.193873	0.562961	0.0582476	0.000158376	0.673117	0.00356735	0.67259	0.00110213	1.10038
POS04680	(S,S)-Tartaric acid	2.04157e+07	2.19775e+07	2.05785e+07	1.41494e+07	1.416e+07	1.40579e+07	0.61651	0.393832	0.823737	0.23877	0.995823	0.145557	0.959277	0.0153369	0.00991725	1.01967	0.0268469	1.06867	0.276791	0.787774
POS04692	Reduced FMN	214295	439324	1.47163e+06	414480	3.03609e+06	6.22427e+06	0.177337	0.221749	0.143363	0.504137	0.0195139	1.62415	0.156015	1.31531	0.152168	0.149575	0.0208158	0.640402	0.0358061	0.940454
POS04693	Reduced FMN	357437	670275	3.57504e+06	1.03238e+06	5.60286e+06	1.17999e+07	0.0243653	0.255851	0.186253	0.767618	0.0204651	2.15347	0.0792755	1.94385	0.00133448	0.355105	0.0139634	0.919907	0.0357303	1.22493
POS04697	Medicarpin	3.01964e+06	2.96957e+06	1.04684e+06	5.12453e+06	3.17898e+06	1.81988e+06	0.931647	0.140947	0.020815	0.760259	0.140957	0.835534	0.0320564	1.09238	0.104794	0.533715	0.751063	0.139268	0.237262	0.297324
POS04703	Maleamate	5.98156e+06	6.86805e+06	4.07405e+06	7.08017e+06	1.5165e+07	2.27657e+07	0.449257	0.0605701	0.154294	0.705151	0.0216262	2.76713	0.103405	1.79434	0.282635	0.254652	0.0208777	1.2361	0.000313028	2.16842
POS04708	Salicin	4.95515e+07	4.05542e+07	4.2531e+07	2.85594e+07	3.205e+07	3.50089e+07	0.165074	2.01001	0.783422	0.549271	0.452978	1.81764	0.594646	0.39141	0.00345739	2.16838	0.123931	0.793795	0.323047	0.876305
POS04722	D-myo-Inositol 1,4,5-trisphosphate	8.58305e+06	7.32658e+06	4.65007e+06	2.13293e+06	2.98544e+06	2.90547e+06	0.286198	0.607674	0.424647	0.441922	0.270423	0.809396	0.922739	0.113001	5.28231e-06	1.24806	0.002933	0.840927	0.588672	0.273214
POS04727	1-O-Galloyl-beta-D-glucose	296834	1.07486e+06	1.26618e+06	494992	2.26445e+06	5.13161e+06	3.60584e-05	0.580746	0.80775	0.0884969	0.00121652	1.35571	0.00364894	1.5246	0.0171208	0.17508	0.0150461	0.449784	0.00312417	0.940988
POS04728	Quercetin 3,3'-bissulfate	6.92052e+07	7.97353e+07	1.70653e+08	3.94193e+06	2.40434e+06	1.30951e+06	0.596905	0.973295	0.00447747	5.76429	0.621601	0.684707	0.603647	0.145868	8.55753e-06	3.93003	0.00148864	4.04443	2.15206e-06	6.83761
POS04729	Quercetin 3,3'-bissulfate	7.88105e+06	8.65417e+06	2.52811e+07	2.60018e+06	3.1382e+06	8.46302e+06	0.69867	0.0317099	0.0824447	1.95212	0.530716	0.378075	0.0745046	1.82473	0.00223846	1.01191	0.00782557	0.894736	0.087065	1.52546
POS04737	UDP-2-deoxyglucose	4731.04	3146.67	238121	1642.39	291505	2.39914e+06	0.696556	0.00539544	0.346339	0.185116	0.0434122	0.532669	0.0210627	1.29553	0.339558	0.0121075	0.0443412	0.223565	0.0218831	0.662753
POS04743	L-Histidinol	9.06874e+06	4.26514e+06	2.2023e+06	2.73346e+06	1.69343e+06	870530	0.00435933	1.54652	0.093365	0.658639	0.225454	0.473217	0.0204683	0.97351	0.000929316	1.12282	0.00451553	0.492164	0.174153	0.398264
POS04744	(R)-Prunasin	1.64837e+07	2.12165e+07	1.32192e+07	1.3143e+07	1.1081e+07	1.24186e+07	0.138221	1.59529	0.161246	1.2686	0.445631	0.459668	0.609831	0.436766	0.227323	0.397418	0.00621909	1.29697	0.877794	0.0790219
POS04756	dTDP-4-dehydro-6-deoxy-L-mannose	2294.26	4408.71	221319	18947	556761	2.13598e+06	0.539911	0.000377158	0.107577	0.204564	0.0214353	0.732933	0.0109658	1.11722	0.0556951	0.0442393	0.0188354	0.310342	0.00266249	0.671588
POS04767	Malonate	1.81565e+06	3.29187e+06	7.43095e+06	643533	2.09661e+06	2.59447e+06	0.00779571	0.583283	0.00292915	1.25161	0.0313902	1.09007	0.545179	0.25942	0.00187214	0.522416	0.107574	0.331116	0.00169929	1.07766
POS04771	Malonate	4.15696e+07	4.61195e+07	3.90303e+07	2.44722e+07	2.98679e+07	2.82221e+07	0.568709	0.782296	0.539707	0.750279	0.205497	1.72851	0.717274	0.304648	0.00674247	1.7488	0.0447841	1.55056	0.290863	0.999635
POS04775	Tetrahydrobiopterin	3.76025e+06	4.408e+06	8.164e+06	2.47294e+06	1.25103e+07	1.38305e+07	0.715816	0.153081	0.328413	0.922437	0.00129014	2.82257	0.649292	0.507365	0.555985	0.244365	0.00175793	1.27017	0.206765	0.706272
POS04776	Tetrahydrobiopterin	1.86364e+07	2.46211e+07	2.04833e+07	1.75014e+07	1.34181e+07	1.55503e+07	0.107252	1.71518	0.520249	0.683923	0.265714	0.85054	0.468881	0.625051	0.748771	0.0390193	0.00806608	1.32465	0.424012	0.621138
POS04781	Propanoate	6.17132e+07	6.4287e+07	6.04779e+07	3.93667e+07	4.60156e+07	4.70925e+07	0.786456	0.77719	0.846499	0.135122	0.31303	1.9421	0.898763	0.173335	0.00579669	1.94127	0.0738396	1.49379	0.491851	1.00866
POS04784	Pyridoxal phosphate	3.46237e+06	5.70137e+06	3.57871e+07	1.10438e+06	2.91531e+06	2.17782e+06	0.161349	0.612219	0.0020363	3.29864	0.0144283	1.32364	0.347036	0.542945	0.000444299	0.748297	0.0995586	0.639417	0.000845772	2.97158
POS04785	Pyridoxal phosphate	4.80163e+06	5.96767e+06	1.15239e+07	608440	303916	166198	0.591295	0.333746	0.059441	1.39354	0.0297537	0.345533	0.236251	0.25943	2.71665e-05	0.98562	0.0188886	1.02099	4.41859e-05	1.76054
POS04786	Pyridoxal phosphate	6.29876e+06	2.21963e+06	1.07487e+06	1.9814e+06	706646	316283	0.00176416	1.42058	0.0976255	0.506339	0.0686368	0.721445	0.0182749	0.639148	0.00253243	0.896969	0.00335646	0.403676	0.16403	0.26334
POS04791	-	2.73241e+06	3.5449e+06	269774	919457	933252	1.17398e+06	0.342184	0.464678	0.0012929	1.1437	0.959842	0.175853	0.466908	0.183866	0.00150995	0.613095	0.00579991	0.653125	0.0133962	0.44635
POS04793	-	1.17045e+07	1.16358e+07	2.04019e+06	5.50802e+06	6.89541e+06	8.25843e+06	0.982279	0.27925	0.00442344	1.9024	0.333886	0.700335	0.322199	0.679257	0.0165781	1.11193	0.0889432	0.721979	0.00206255	1.19695
POS04795	-	1.8993e+06	5.17886e+06	4.26997e+06	3.75704e+06	5.19552e+06	6.30918e+06	0.00506324	1.04188	0.739858	0.25622	0.169251	0.998787	0.420127	0.275951	0.00186658	0.614898	0.98971	0.114413	0.466423	0.382617
POS04805	-	1.11682e+07	9.77358e+06	1.03323e+07	5.41906e+06	5.91909e+06	6.70059e+06	0.278893	0.467849	0.779357	0.295675	0.509349	0.55538	0.494242	0.361654	1.50355e-05	1.16253	0.00986041	0.798724	0.0812721	0.775084
POS04806	-	4.17644e+08	4.29909e+08	4.2486e+08	2.56562e+08	2.76573e+08	3.13047e+08	0.884698	0.19732	0.968344	0.117878	0.657149	3.51928	0.494026	0.906374	0.0247157	5.79346	0.0551169	4.37723	0.35079	3.34514
POS04825	-	1.55392e+08	1.62911e+08	1.40957e+08	9.08927e+07	1.05369e+08	1.04833e+08	0.792395	0.770634	0.584093	1.46332	0.267182	2.93801	0.969946	0.0487973	0.000932578	3.67413	0.0592825	2.86522	0.272411	1.8973
POS04834	-	4.90992e+06	7.43848e+06	253502	1.16746e+06	1.84812e+06	2.02831e+06	0.138599	0.638067	0.000372741	1.65992	0.343649	0.709331	0.826598	0.175284	0.000956906	0.892947	0.00409151	0.818532	0.00434766	0.657817
POS04837	-	4.05799e+06	3.70054e+06	1.1656e+06	2.36575e+06	1.77379e+06	492675	0.710851	0.233124	0.0272191	0.94197	0.334229	0.446481	0.000269601	1.0836	0.030065	0.513395	0.0527998	0.454548	0.205605	0.289555
POS04839	-	3.32424e+06	5.46301e+06	5.72528e+06	4.36288e+06	6.96934e+06	9.12713e+06	0.005393	0.780246	0.889751	0.10207	0.0317455	1.62663	0.137727	0.764731	0.050117	0.366027	0.205951	0.47922	0.117764	0.66393
POS04842	-	7.8358e+06	2.00891e+06	721645	2.19877e+06	322065	783242	4.897e-05	1.77702	0.0691822	0.479419	0.00125432	1.13785	0.118925	0.419585	9.44138e-05	1.15618	0.000420155	0.561133	0.920978	0.0226214
POS04846	-	4.50965e+06	1.18145e+06	472486	1.32363e+06	158926	423578	2.09611e-05	1.30632	0.137578	0.331187	0.000682617	0.930297	0.0990197	0.325217	4.4523e-05	0.864584	0.000427909	0.438004	0.909184	0.025311
POS04876	-	6.67272e+06	2.65913e+06	906159	2.51675e+06	1.01062e+06	2.12334e+06	0.00267329	1.3403	0.0458083	0.682522	0.00263377	0.981112	0.145416	0.617234	0.0015192	0.957971	0.00742452	0.470936	0.214938	0.402928
POS04877	-	4.2429e+06	1.1431e+06	297051	2.40991e+06	567345	1.29945e+06	0.00224204	1.10709	0.0221808	0.523779	0.00138481	1.21754	0.0245881	0.659249	0.0529412	0.541203	0.0391639	0.262908	0.0146124	0.442576
POS04883	-	5567.76	30125.3	369.063	634072	2.27396e+06	1.69028e+06	0.0875818	0.0644494	0.0312291	0.0849555	0.00738929	1.10279	0.322049	0.576168	0.00606101	0.34356	0.000596365	0.638213	0.000419357	0.62946
POS04888	-	253293	697712	65702.5	4.36796e+06	1.07109e+07	1.28516e+07	0.0249339	0.344093	0.00293791	0.465909	0.00904699	2.11259	0.311598	1.11529	0.00109311	0.921094	0.000192688	1.33304	1.58512e-07	1.86257
POS04889	-	230493	640670	51817.2	3.81248e+06	9.61827e+06	1.14456e+07	0.0145131	0.350505	0.00113729	0.465518	0.00744515	2.04524	0.325045	0.987555	0.00114882	0.859044	0.000174089	1.26888	1.1072e-07	1.75885
POS04890	-	57551	244059	20795	1.81707e+06	4.57942e+06	5.43776e+06	0.0296873	0.226839	0.00984789	0.256554	0.00743189	1.40318	0.328759	0.664073	0.000918201	0.604788	0.000155497	0.880572	9.29087e-08	1.21232
POS04900	-	9.76108e+06	1.16989e+07	7.94474e+06	2.87904e+06	4.4042e+06	5.97772e+06	0.436046	0.500939	0.233532	0.778683	0.00814388	1.09339	0.111349	0.885851	0.000108097	1.27748	0.0070441	1.17295	0.39557	0.389189

## Sheet: Table S2
Table S2 The detail information of the different express metabolites of NEG.
index	name	Hd17_mean	Hd34_mean	Hd51_mean	Ld17_mean	Ld34_mean	Ld51_mean	Hd17-vs-Hd34		Hd34-vs-Hd51		Ld17-vs-Ld34		Ld34-vs-Ld51		Hd17-vs-Ld17		Hd34-vs-Ld34		Hd51-vs-Ld51
								Pvalue	VIP	Pvalue	VIP	Pvalue	VIP	Pvalue	VIP	Pvalue	VIP	Pvalue	VIP	Pvalue	VIP
NEG00004	1,6-Anhydro-β-D-Glucopyranose	9.80956e+07	5.29421e+07	3.18696e+07	4.21341e+07	3.44602e+07	2.81446e+07	0.00443576	2.67425	0.202263	1.17136	0.463246	0.474143	0.42942	0.507903	0.00178375	1.69616	0.0624947	0.983237	0.80657	0.569172
NEG00007	1-Linoleoyl-Rac-Glycerol	2.02722e+08	3.04248e+08	7.75964e+08	2.14124e+08	3.2709e+08	4.34567e+08	0.0746335	3.25478	0.0101734	6.84695	0.0651237	2.49852	0.384296	4.35189	0.76141	0.347999	0.733078	0.0776211	0.0854497	5.41646
NEG00020	3-Hydroxycapric acid	242962	236890	1.12998e+07	354039	247500	160687	0.939911	0.00263123	0.0489198	1.14686	0.109308	0.0934094	0.0732915	0.0840236	0.152358	0.0537072	0.88014	0.00104428	0.0476441	1.20068
NEG00022	3-Methyl-2-Oxovalerate	5.31086e+07	5.05285e+07	8.44412e+07	7.36255e+07	6.70853e+07	8.35699e+07	0.748975	0.29327	0.0158302	1.96865	0.65954	0.0384107	0.336139	1.4523	0.0137514	0.835876	0.292205	0.483148	0.949663	0.309058
NEG00024	4-Chlorophenol	3.61773e+07	3.64567e+07	3.61623e+07	2.3082e+07	2.42539e+07	2.43562e+07	0.960455	0.0648032	0.976865	0.0228848	0.659975	0.166748	0.974064	0.282443	0.00197354	0.806013	0.0405271	1.09175	0.2176	1.15819
NEG00028	6-Aminopenicillanic acid	1.53445e+07	1.4145e+07	1.05183e+06	1.15267e+07	8.02724e+06	9.31063e+06	0.785424	0.00883735	0.00889008	1.3456	0.0196232	0.487357	0.456663	0.144086	0.0437626	0.413174	0.171493	0.54666	0.000118521	1.04327
NEG00040	Betulinic acid	6.89154e+07	1.18036e+08	1.86093e+08	8.11539e+06	5.73706e+06	1.06771e+07	0.0693713	1.80305	0.125088	2.66675	0.387872	0.572852	0.155183	1.1584	2.13621e-06	1.82122	0.000740519	3.53911	0.00036843	5.65701
NEG00045	Cholesteryl laurate	3.77154e+08	3.28081e+08	1.97762e+08	1.86257e+08	2.52101e+08	2.77583e+08	0.479663	1.60932	0.24248	2.63769	0.132058	2.57214	0.597607	2.30704	0.00195183	3.18296	0.255754	2.38626	0.425151	1.34048
NEG00047	Cis-11,14-Eicosadienoic acid	4.99294e+07	3.14951e+07	1.04534e+07	1.13103e+07	9.67152e+06	7.84e+06	0.028173	1.37425	0.0507696	1.39044	0.627637	0.0547072	0.562091	0.0856038	9.89245e-06	1.46697	0.00622632	1.45106	0.741181	0.389601
NEG00050	cis-9,10-Epoxystearic acid	1.26323e+07	2.37962e+07	1.63041e+07	1.64233e+07	3.46856e+07	2.94865e+07	0.0667705	0.798047	0.322137	0.215002	0.00370601	1.38642	0.445492	0.150875	0.358816	0.260051	0.105693	0.482174	0.111664	1.01296
NEG00056	D-Fructose-6-phosphate	2.75417e+07	2.95777e+07	2.85934e+07	1.30785e+07	1.5436e+07	1.41992e+07	0.679557	0.11171	0.91967	0.0901449	0.464769	0.720244	0.785069	0.122058	0.0055959	0.925197	0.00499406	1.07733	0.169436	1.34615
NEG00057	D-Histidine	1.63575e+08	9.30722e+07	2.4381e+07	7.64608e+07	4.53035e+07	1.22989e+07	0.0333153	3.14896	0.00294597	2.99031	0.0261594	1.21832	0.00331253	2.67548	0.00887019	2.14793	0.011201	1.82865	0.34233	0.887045
NEG00058	Dl-Glutamic acid	3.16771e+08	2.68994e+08	1.15723e+08	1.64677e+08	6.67552e+07	6.47694e+07	0.538882	1.33324	0.0780761	4.38141	0.00196961	3.10108	0.925581	0.298906	0.0043497	2.80038	0.0128061	3.41623	0.287296	1.75813
NEG00066	Gibberellin A4	7.04006e+06	6.18481e+06	2.17437e+07	7.12529e+06	3.83624e+06	3.72881e+06	0.482958	0.185593	9.30823e-05	1.4931	0.025366	0.717438	0.902724	0.232076	0.951665	0.036065	0.0462861	0.415463	2.16186e-05	1.82081
NEG00067	Glucose	2.93515e+07	1.52454e+07	8.13902e+06	1.2537e+07	9.34996e+06	5.47723e+06	0.0017931	1.49647	0.196754	0.686878	0.342029	0.413941	0.0987685	0.676698	0.00147791	0.915692	0.0417121	0.591736	0.602892	0.473534
NEG00069	Glutathione	8.07761e+07	7.91481e+07	4.71623e+06	7.33305e+07	6.92915e+07	8.01965e+07	0.932546	0.0892576	0.000755084	3.30736	0.70361	0.0741556	0.575138	0.2995	0.539507	0.491143	0.594196	0.212508	0.00107903	3.21244
NEG00072	Isocitrate	1.8196e+07	7.67919e+06	7.82916e+06	1.10249e+07	7.09299e+06	1.09211e+07	0.00868522	1.21364	0.948548	0.0860428	0.22282	0.700314	0.0953839	0.91335	0.10586	0.406772	0.754637	0.08374	0.240169	0.23721
NEG00074	L-Allo-Isoleucine	6.7234e+07	4.40469e+07	5.17077e+07	1.96646e+07	1.97776e+07	1.27278e+07	0.0281024	1.76249	0.570522	0.564883	0.982103	0.204948	0.11467	0.903683	0.000284893	1.60156	0.00118075	1.3435	0.0112069	2.59684
NEG00075	L-Arabitol	535758	1.40547e+07	8.89318e+06	5.0283e+06	4.30416e+07	1.5756e+08	0.160263	0.76978	0.58154	0.10184	0.202548	0.945768	0.0567029	4.56979	0.367228	0.212155	0.339105	1.04075	0.00852754	5.07152
NEG00076	L-Cystathionine	1.63461e+07	6.51155e+06	1.18672e+06	7.11944e+06	6.40454e+06	6.1086e+06	0.00539432	1.14322	0.0251882	0.847621	0.736883	0.00740517	0.867762	0.0947282	0.00297054	0.68335	0.967133	0.0610546	0.00014338	0.884747
NEG00077	L-Glutamine	3.99793e+07	3.26385e+07	3.31931e+07	7.03893e+06	7.7109e+06	5.08497e+06	0.314251	1.01955	0.948077	0.221224	0.7999	0.431615	0.351105	0.225481	0.000281701	1.39738	0.000159588	1.6158	0.0041916	2.19918
NEG00078	Malonate	2.10219e+08	2.27108e+08	2.13729e+08	1.01635e+08	1.46905e+08	1.53761e+08	0.685406	0.00245858	0.84009	0.0322075	0.185391	2.11031	0.867056	0.64401	0.0136536	2.23545	0.0525706	2.60965	0.389114	2.24474
NEG00079	Methyl-13-hydroperoxy-delta9E,11E-octadecadienoate	3.92387e+07	3.8052e+07	2.90495e+07	9.7689e+06	1.85006e+07	1.58661e+07	0.88358	0.176912	0.71673	0.342929	0.164013	1.1306	0.65789	0.200193	0.000339542	1.24582	0.0363039	1.31705	0.586226	1.08076
NEG00082	Myoinositol	4.4617e+08	2.34853e+08	1.22361e+08	1.93681e+08	1.40614e+08	8.76542e+07	0.00221962	5.78011	0.168457	2.80832	0.29542	1.74549	0.131192	2.44587	0.0016983	3.54088	0.0333052	2.38113	0.644374	1.70591
NEG00089	Norvaline	8.35803e+06	7.46572e+06	1.29034e+07	4.29802e+06	4.82873e+06	3.94683e+06	0.592402	0.221222	0.117733	0.66495	0.636558	0.321417	0.497086	0.214005	0.00214384	0.474495	0.146723	0.291916	0.0130966	1.22724
NEG00090	Oleoyl-L-α-lysophosphatidic acid	1.05099e+07	1.12342e+07	3.05886e+06	4.12019e+06	3.93872e+06	4.57502e+06	0.819459	0.0453088	0.00423964	1.01592	0.86473	0.209155	0.726818	0.357743	0.0195068	0.597525	0.0102198	0.814301	0.380119	0.217126
NEG00091	Palmitic acid	4.85035e+08	3.87805e+08	2.07015e+08	2.28245e+08	2.38906e+08	2.55986e+08	0.297457	3.19206	0.130481	3.37815	0.845753	1.21131	0.786537	2.29719	0.00739522	3.65103	0.0569832	3.56899	0.650849	0.603301
NEG00103	Tetrahydrocorticosterone	1.04965e+07	8.89642e+06	5.51545e+06	1.81615e+07	9.40307e+06	6.08298e+06	0.3388	0.224459	0.162764	0.565452	0.0206732	1.24522	0.0271968	1.11437	0.0393221	0.598186	0.742832	0.180802	0.792882	0.0978738
NEG00104	trans-Vaccenic acid	5.05774e+09	3.76643e+09	2.6284e+09	2.44041e+09	2.03336e+09	1.85537e+09	0.077878	10.5468	0.419566	7.28406	0.429673	4.80117	0.646818	0.817468	0.00124516	11.0808	0.0129645	12.0182	0.55948	8.17546
NEG00107	Uridine	7.02394e+06	4.43152e+06	1.03861e+07	5.37706e+06	3.44138e+06	1.45514e+06	0.0678437	0.449454	0.0291523	0.805962	0.27677	0.49165	0.0176506	0.753086	0.387442	0.121856	0.370238	0.101569	0.00231031	1.29909
NEG00113	β-Linoleic acid	2.10452e+10	1.35337e+10	6.74796e+09	6.28389e+09	3.72723e+09	4.03443e+09	0.0180479	32.9566	0.149414	21.0084	0.10479	15.4197	0.737257	6.78066	0.000186202	28.2591	0.000106393	31.437	0.526987	15.1518
NEG00124	Zinc	487069	4.0838e+06	451550	1.21899e+06	8.59664e+06	7.92308e+06	0.353362	0.499187	0.348853	0.48603	0.00833628	1.06192	0.780903	0.011153	0.353239	0.134631	0.314521	0.495728	2.65809e-05	1.13576
NEG00130	xi-5-Hexyldihydro-2(3H)-furanone	6.33604e+07	4.08292e+07	2.08218e+07	1.44973e+07	1.40679e+07	1.08134e+07	0.0309277	1.92818	0.195588	1.08809	0.946313	0.452415	0.630499	0.19853	0.000235827	1.69	0.0021165	1.60444	0.504195	0.868115
NEG00135	Vitamin A2	3.67443e+07	9.29097e+07	1.9081e+08	2.80527e+06	7.27469e+06	5.15563e+06	0.303396	1.0616	0.409127	2.60811	0.23595	0.927604	0.578421	0.0508295	0.000261371	1.38523	0.127457	2.73213	0.0968941	4.88919
NEG00137	Vinaginsenoside R12	2.75092e+06	2.39428e+06	7.41753e+06	1.17263e+06	1.3075e+06	1.23315e+06	0.484228	0.226073	0.000419373	0.880203	0.609809	0.100532	0.858061	0.0302413	0.00157928	0.290654	0.0253774	0.319595	7.94209e-05	1.08122
NEG00142	Vecuronium	3.36055e+06	5.59184e+06	291203	27302.9	1.02261e+06	5.94365e+06	0.381517	0.395412	0.0520921	0.618118	0.00379629	0.30111	0.0174766	0.987577	1.123e-05	0.43799	0.0879511	0.676953	0.00807364	1.04251
NEG00148	Valenciachrome	2.65252e+06	2.90177e+06	1.19103e+07	418715	309972	274158	0.732103	0.00841019	8.53894e-05	1.16015	0.42138	0.0278222	0.757028	0.0608779	4.51691e-05	0.350086	0.0023584	0.531855	3.64177e-06	1.49957
NEG00153	Ursololactone	2.04732e+06	5.3681e+06	1.28393e+07	241893	287185	345058	0.00212592	0.736193	0.0481388	0.80919	0.711448	0.0330325	0.652305	0.073363	0.000136946	0.291056	5.44176e-05	0.723163	0.00314347	1.48098
NEG00167	Tyromycic acid	1.14672e+07	1.189e+07	2.00487e+07	2.11856e+06	5.63669e+06	1.16535e+07	0.895149	0.0449479	0.0385804	0.914663	0.0109844	0.748768	0.00810787	1.43746	2.87747e-05	0.731275	0.0684251	0.796941	0.00559115	1.15852
NEG00168	Tyromycic acid	1.49155e+07	1.57476e+07	1.89824e+07	4.35978e+06	1.89184e+06	1.16516e+06	0.819599	0.0824111	0.377758	0.546006	0.117969	0.628325	0.453469	0.371308	0.00084073	0.749553	0.00122359	1.21491	2.42794e-06	1.84284
NEG00169	Tyromycic acid	3.21886e+06	3.56219e+06	8.65914e+06	686254	395225	47462.2	0.79281	0.0533251	0.0037895	0.852668	0.369683	0.220094	0.162836	0.176236	0.000761978	0.364936	0.0245025	0.573475	1.869e-07	1.2647
NEG00182	Triton X 100	8.82855e+07	8.89188e+07	6.22617e+07	1.89156e+08	1.20255e+08	1.13324e+08	0.968825	0.435009	0.380181	1.33015	0.0935085	3.2211	0.845993	1.37989	0.0150652	2.31524	0.168562	1.57492	0.231441	2.3568
NEG00183	Triton X 100	4.45987e+07	4.77553e+07	3.63322e+07	8.06257e+07	5.76724e+07	5.40002e+07	0.747178	0.499454	0.5043	0.710757	0.192516	1.80601	0.803572	0.746408	0.0387525	1.32121	0.406485	0.761536	0.365723	1.05821
NEG00205	Triethanolamine	4.70899e+06	4.90318e+06	1.37669e+07	2.25981e+06	2.47009e+06	2.145e+06	0.831901	0.0301487	0.00122441	1.10723	0.671598	0.110761	0.644528	0.0161868	0.000777754	0.350233	0.019121	0.511485	0.000120125	1.46246
NEG00206	Tridemorph	1.09369e+08	9.00625e+07	4.24076e+07	1.48691e+08	1.013e+08	6.07002e+07	0.284202	0.82513	0.0677836	2.18942	0.0784159	2.82005	0.00568555	3.86335	0.149716	1.20013	0.485383	0.623985	0.401183	0.827258
NEG00209	Tridemorph	3.12255e+08	2.50669e+08	1.2049e+08	4.48956e+08	2.81001e+08	1.69599e+08	0.250588	1.49443	0.0527366	3.85476	0.0605101	5.37273	0.0111438	6.5538	0.125972	2.29557	0.527797	1.1453	0.362451	1.55998
NEG00251	Theasapogenol A	1.04907e+07	1.17507e+07	1.91739e+07	1.14385e+07	2.15152e+07	9.81907e+06	0.477382	0.209444	0.211482	0.659964	0.103849	0.926665	0.0376102	1.35851	0.794973	0.123066	0.064106	0.687271	0.13312	1.04175
NEG00257	TG(22:5(4Z,7Z,10Z,13Z,16Z)/22:6(4Z,7Z,10Z,13Z,16Z,19Z)/18:4(6Z,9Z,12Z,15Z))	1.15794e+09	1.08895e+09	1.05266e+09	2.45106e+08	3.08114e+08	5.58964e+08	0.672989	1.65967	0.879904	0.141324	0.351079	1.74255	0.0336534	8.29496	1.51592e-05	7.1076	9.32075e-05	9.12756	0.0511124	7.85884
NEG00258	TG(22:5(4Z,7Z,10Z,13Z,16Z)/15:0/22:6(4Z,7Z,10Z,13Z,16Z,19Z))	4.94281e+06	6.54401e+06	1.06761e+07	1.2754e+06	1.4791e+06	2.12957e+06	0.211869	0.260363	0.0997974	0.640405	0.554783	0.0202205	0.123348	0.333019	4.15474e-05	0.432138	0.00115469	0.742957	0.00172551	1.20234
NEG00259	TG(22:5(4Z,7Z,10Z,13Z,16Z)/15:0/22:6(4Z,7Z,10Z,13Z,16Z,19Z))	1.06811e+07	1.67419e+07	2.86213e+07	1.12147e+06	963905	1.21694e+06	0.0259976	0.836803	0.0630098	1.13208	0.448737	0.158831	0.179117	0.202577	9.74309e-06	0.690814	1.42073e-05	1.30073	0.000427257	2.25879
NEG00260	TG(22:4(7Z,10Z,13Z,16Z)/22:6(4Z,7Z,10Z,13Z,16Z,19Z)/18:4(6Z,9Z,12Z,15Z))	3.99713e+08	3.74945e+08	3.63854e+08	8.3035e+07	1.0529e+08	1.92406e+08	0.662251	0.979051	0.894256	0.0571758	0.331106	1.10536	0.0330743	4.91643	1.27681e-05	4.19282	0.00010479	5.3636	0.0505234	4.63607
NEG00261	TG(22:4(7Z,10Z,13Z,16Z)/20:5(5Z,8Z,11Z,14Z,17Z)/20:4(8Z,11Z,14Z,17Z))	7.23016e+07	6.86217e+07	6.65201e+07	1.50014e+07	1.90174e+07	3.56194e+07	0.710495	0.362172	0.889049	0.00617658	0.343879	0.437336	0.0291444	2.13609	1.05616e-05	1.77788	7.3361e-05	2.30582	0.0533493	1.964
NEG00262	TG(22:4(7Z,10Z,13Z,16Z)/14:1(9Z)/22:5(7Z,10Z,13Z,16Z,19Z))	2.09101e+07	1.93517e+07	2.72683e+07	962886	1.56864e+06	6.73615e+06	0.604157	0.37352	0.147699	1.00652	0.345894	0.224918	0.00861322	1.28899	5.34652e-06	1.07483	3.05211e-06	1.39708	0.00193882	1.89972
NEG00267	TG(20:4(5Z,8Z,11Z,14Z)/18:4(6Z,9Z,12Z,15Z)/22:5(7Z,10Z,13Z,16Z,19Z))	2.20359e+07	3.05579e+07	4.25046e+07	2.16922e+06	1.71215e+06	4.09784e+06	0.126949	0.623247	0.150996	1.15613	0.488933	0.170849	0.029416	0.886089	2.38415e-06	1.07285	0.000114384	1.8071	9.34961e-05	2.70456
NEG00268	TG(20:4(5Z,8Z,11Z,14Z)/14:0/22:6(4Z,7Z,10Z,13Z,16Z,19Z))	3.20256e+06	6.29282e+06	1.33669e+07	592.898	592.898	80259	0.112459	0.352988	0.0122125	1.078	1	0	0.149937	0.141556	1.31701e-05	0.442662	0.00454217	0.82006	6.20666e-06	1.60352
NEG00269	TG(18:4(6Z,9Z,12Z,15Z)/22:6(4Z,7Z,10Z,13Z,16Z,19Z)/20:5(5Z,8Z,11Z,14Z,17Z))	3.50253e+06	4.73126e+06	1.37557e+07	158013	123845	12849.5	0.459215	0.0740817	0.00255481	1.14086	0.795646	0.0848724	0.276296	0.0328123	5.89566e-05	0.444088	0.012636	0.702539	9.53727e-06	1.60754
NEG00271	TG(18:4(6Z,9Z,12Z,15Z)/20:4(8Z,11Z,14Z,17Z)/20:4(8Z,11Z,14Z,17Z))	1.63555e+07	1.41548e+07	1.68734e+07	551756	2.07855e+06	7.61211e+06	0.444414	0.476356	0.314159	0.53513	0.0571939	0.529309	0.0113266	1.31082	8.69277e-06	0.973267	0.000200803	1.17634	0.0023852	1.17055
NEG00272	TG(18:4(6Z,9Z,12Z,15Z)/14:1(9Z)/18:4(6Z,9Z,12Z,15Z))	1.28204e+07	8.28483e+06	3.65782e+06	5.63423e+06	8.13139e+06	1.30356e+07	0.205857	0.859297	0.0260693	0.681416	0.343495	0.650082	0.119613	1.01001	0.0456894	0.610202	0.956769	0.00510005	0.000730801	1.19471
NEG00273	TG(15:0/o-18:0/20:0)	1.79698e+06	2.95118e+06	5.54021e+06	12802.4	14409	32617.5	0.0593481	0.307313	0.0296509	0.555804	0.91754	0.0242905	0.246035	0.0572105	3.39225e-08	0.316776	0.00024651	0.576599	8.85597e-05	1.0151
NEG00275	TG(15:0/22:6(4Z,7Z,10Z,13Z,16Z,19Z)/20:5(5Z,8Z,11Z,14Z,17Z))	3.95617e+06	1.15496e+07	2.2198e+07	345783	339640	710529	0.0114935	0.825987	0.0240493	1.18266	0.963781	0.0755004	0.144003	0.330357	1.39757e-06	0.434962	0.000980571	1.08154	5.14873e-05	1.98992
NEG00276	TG(15:0/22:5(4Z,7Z,10Z,13Z,16Z)/22:4(7Z,10Z,13Z,16Z))	2.2643e+07	2.54605e+07	3.39529e+07	4.14904e+06	4.5068e+06	6.09289e+06	0.472547	0.279462	0.267638	0.788266	0.716186	0.024036	0.19361	0.652255	1.2696e-06	1.01181	0.000119823	1.53769	0.0015302	2.20672
NEG00278	TG(15:0/20:4(8Z,11Z,14Z,17Z)/22:5(7Z,10Z,13Z,16Z,19Z))	2.28315e+07	3.82335e+07	6.17924e+07	2.55136e+06	1.83497e+06	3.43098e+06	0.0834758	0.989695	0.118894	1.56879	0.408228	0.294457	0.144619	0.651778	1.81456e-06	1.04621	0.000875457	2.01117	0.0004668	3.25452
NEG00279	TG(15:0/18:4(6Z,9Z,12Z,15Z)/24:0)	3.7458e+07	3.18952e+07	1.64795e+07	5.86014e+07	3.72309e+07	2.2441e+07	0.425642	0.231746	0.0911962	1.26989	0.0646836	1.9448	0.0152984	2.37957	0.0712995	0.970042	0.424305	0.517362	0.430551	0.519717
NEG00280	TG(15:0/18:4(6Z,9Z,12Z,15Z)/24:0)	1.2477e+07	9.87565e+06	6.0996e+06	2.04518e+07	1.17686e+07	7.47526e+06	0.162566	0.350343	0.099319	0.587879	0.0236865	1.1316	0.0367166	1.05494	0.0327622	0.610468	0.316164	0.25642	0.520986	0.242327
NEG00282	TG(14:1(9Z)/18:4(6Z,9Z,12Z,15Z)/14:1(9Z))	987192	3.84306e+06	6.01021e+06	76131.9	59612	188692	0.00507083	0.535317	0.125523	0.47472	0.591106	0.0456408	0.114394	0.194204	7.81372e-07	0.2191	0.000772411	0.633889	0.000206076	1.0156
NEG00289	Tetrahydrocorticosterone	5.53943e+07	7.18591e+07	7.37721e+07	1.00167e+08	7.74447e+07	8.57551e+07	0.18611	1.07515	0.96553	0.0813092	0.259019	1.90461	0.659761	0.0961151	0.0232933	1.48451	0.711133	0.378135	0.79341	0.291057
NEG00291	Tetrahydro-2,5-furan-diacetic acid	1.87867e+06	3.28598e+06	2.14033e+07	972628	7.46747e+06	2.63511e+07	0.258248	0.336095	0.027871	1.42183	0.00137578	1.059	0.000932586	2.56921	0.0321208	0.205652	0.0479074	0.358351	0.546544	0.131581
NEG00331	Stearoylethanolamide	2.64393e+07	2.09911e+07	1.0781e+07	4.43989e+07	2.22086e+07	1.27297e+07	0.208784	0.535421	0.0929278	1.07344	0.00789742	1.94715	0.0122393	1.89316	0.0261023	0.903341	0.7518	0.297905	0.709532	0.257091
NEG00345	Sphingosine 1-phosphate	4.43057e+07	3.96016e+07	2.04351e+07	5.90458e+07	4.04571e+07	2.74822e+07	0.563096	0.103751	0.086944	1.38674	0.0643879	1.6799	0.0395351	2.12261	0.16127	0.754151	0.903096	0.209925	0.462655	0.475522
NEG00347	Sphingosine	2.15561e+07	1.69992e+07	9.29907e+06	2.25707e+07	1.61368e+07	1.08949e+07	0.198257	0.504771	0.105998	0.876255	0.105188	0.956864	0.0402165	1.28587	0.803043	0.111216	0.77065	0.0639025	0.693254	0.145961
NEG00355	Solanidine	1.07909e+07	1.40517e+07	2.8144e+07	3.51369e+06	4.54562e+06	7.34192e+06	0.199595	0.538406	0.0845314	1.07653	0.134259	0.214321	0.064469	0.740872	0.00176039	0.560101	0.000290502	1.00738	0.0169595	1.75175
NEG00367	SM(d18:1/26:0)	3.89725e+09	2.18447e+09	1.35347e+09	1.25921e+09	7.50404e+08	8.10507e+08	0.0304333	16.7116	0.362425	4.7408	0.108593	6.82616	0.745757	3.01443	0.00275737	11.5818	0.00101915	11.3631	0.528807	6.76763
NEG00371	SM(d18:1/14:0)	2.50928e+08	2.77552e+08	2.08463e+08	3.77275e+08	3.13228e+08	2.84179e+08	0.591183	1.39379	0.448804	1.94388	0.293838	2.88112	0.659042	1.75697	0.0496828	2.34525	0.486649	1.27223	0.451123	2.09899
NEG00372	SM(d18:1/14:0)	1.5016e+08	3.10125e+08	1.76584e+08	2.34227e+08	1.84422e+08	1.65569e+08	0.0707768	4.07938	0.188023	3.60438	0.265416	2.42729	0.700098	1.43472	0.0477583	1.87309	0.154318	2.27128	0.873402	0.529138
NEG00376	SM(d18:0/24:1(15Z)(OH))	5.38379e+06	6.52734e+06	1.25617e+07	1.6851e+06	2.26918e+06	3.82588e+06	0.332078	0.334124	0.113028	0.65502	0.103234	0.100931	0.0829366	0.49447	0.00181271	0.391562	0.000248273	0.649287	0.0310066	1.08711
NEG00378	SM(d18:0/18:0)	1.03987e+08	7.92558e+07	3.48104e+07	9.73688e+07	7.71894e+07	5.3495e+07	0.181939	1.4508	0.0381329	2.2317	0.239007	0.954342	0.143539	1.97516	0.713291	0.275074	0.898705	0.0085633	0.32011	0.950879
NEG00391	Silicic acid	6.07919e+07	5.93507e+07	6.00833e+07	3.90839e+07	3.7912e+07	4.11624e+07	0.882489	0.0387391	0.960866	0.147786	0.793685	0.798276	0.55574	0.379857	0.00122035	1.03187	0.0430369	1.40575	0.159359	1.61401
NEG00414	Salicylic acid	3.77541e+07	4.4008e+07	2.03523e+07	3.84382e+07	9.81535e+07	1.54181e+08	0.471261	0.425881	0.159406	1.42043	0.0246222	3.10772	0.119182	2.87032	0.948916	0.172877	0.0318597	1.86094	0.000999423	4.71496
NEG00431	Rubitic acid	1.24262e+07	3.52792e+07	6.77765e+07	1.83219e+06	1.74399e+06	3.03496e+06	0.0111431	1.42246	0.0226574	2.05258	0.882113	0.156581	0.133503	0.573367	5.1471e-06	0.749642	0.000972455	1.87766	5.37664e-05	3.44978
NEG00452	Reduced Vitamin K (phylloquinone)	4.99472e+06	5.93582e+06	9.06178e+06	888579	593684	446554	0.359445	0.219438	0.116487	0.523437	0.366638	0.213008	0.52618	0.0547183	8.12171e-06	0.46484	0.00014763	0.765787	0.000301055	1.2506
NEG00486	PS(18:0/20:3(8Z,11Z,14Z))	2.10894e+08	1.95248e+08	7.21952e+07	1.61503e+08	2.21419e+08	2.27862e+08	0.764196	0.321692	0.0581211	3.40386	0.0892592	2.74301	0.889135	0.988986	0.188091	1.28379	0.602417	0.2692	0.0170976	4.4304
NEG00487	PS(18:0/14:0)	1.29846e+07	8.89334e+06	3.1171e+06	1.7876e+07	1.02132e+07	4.91746e+06	0.0816218	0.500411	0.0200432	0.871756	0.0478688	1.15101	0.00446791	1.46769	0.19415	0.409162	0.506788	0.245859	0.307497	0.290677
NEG00493	Protobassic acid	7.31453e+06	1.23654e+07	2.80252e+07	243545	502040	1.09058e+06	0.274352	0.290211	0.0482768	1.36431	0.0653161	0.106963	0.350027	0.382998	0.000352388	0.647444	0.0171904	1.10777	0.00072878	2.17019
NEG00497	Prostaglandin F1a	3.59135e+08	2.20268e+08	1.34763e+08	1.32687e+08	8.814e+07	5.36173e+07	0.0351386	4.44502	0.388427	2.07942	0.26202	0.634691	0.348669	0.12328	0.00127697	3.56707	0.0151917	3.3764	0.390806	2.73939
NEG00498	Prostaglandin F1a	5.19534e+07	2.69455e+07	1.32633e+07	9.90062e+06	9.96963e+06	7.34642e+06	0.0204429	2.17743	0.169837	0.915768	0.989464	0.481091	0.625268	0.142804	0.00101027	1.57678	0.00630647	1.18204	0.543077	0.663123
NEG00504	Prop-2-enylcyclohexane	8.33576e+06	7.99634e+06	4.67225e+06	1.29588e+07	5.72784e+06	5.48035e+06	0.897101	0.122922	0.283513	0.540271	0.0295326	1.05066	0.854143	0.293759	0.139653	0.443104	0.389973	0.355494	0.69291	0.062389
NEG00517	Praziquantel	5.83812e+08	5.10331e+08	3.72419e+08	9.66819e+07	2.10549e+08	2.25246e+08	0.554272	1.9978	0.689035	1.28718	0.309019	4.5769	0.897297	2.89526	0.000114731	5.17958	0.0565529	5.25727	0.659438	3.53953
NEG00518	Pravastatin	7.66456e+06	7.25846e+06	1.4806e+07	3.77396e+06	6.21312e+06	6.93791e+06	0.74878	0.0287123	0.0592362	0.858616	0.00551745	0.610119	0.474416	0.601836	0.00147583	0.437196	0.361678	0.315858	0.0489928	1.1131
NEG00546	PI(16:0/18:2(9Z,12Z))	4.38283e+08	4.08089e+08	1.49949e+08	3.33692e+08	4.57603e+08	4.71033e+08	0.782014	0.413782	0.0582067	4.93632	0.0896115	3.97105	0.885758	1.3769	0.182163	1.88698	0.63629	0.307468	0.0168418	6.31043
NEG00556	Phosphoric acid	9.56237e+07	2.93559e+07	1.05319e+07	3.23064e+07	2.39185e+07	8.00037e+07	0.351354	3.22184	0.55668	0.789975	0.705246	0.198549	0.0468922	3.48324	0.339218	1.72376	0.87187	0.315588	0.0106002	3.18459
NEG00561	Phosphoenolpyruvic acid	4.47937e+07	7.09266e+06	540764	7.30668e+06	1.63388e+07	693752	0.0102134	2.48811	0.348207	0.392034	0.383768	0.242021	0.0541155	1.80173	0.0110553	1.22214	0.366795	0.492686	0.588142	0.08958
NEG00576	Phenmetrazine	1.34107e+07	1.34899e+07	7.74032e+06	1.36528e+07	3.37285e+07	5.55702e+07	0.981546	0.145464	0.197787	0.695344	0.0416186	1.83399	0.101792	1.84013	0.927881	0.0966534	0.045105	1.14166	0.000429786	2.84271
NEG00577	Phenethyl isoamyl ether	8.71538e+06	1.17013e+07	2.96123e+07	1.57438e+06	1.67902e+06	1.58671e+06	0.193642	0.369112	0.00653329	1.46813	0.879139	0.0595928	0.893791	0.150175	0.000164035	0.622507	0.00033636	1.03197	0.000202891	2.27194
NEG00583	PGF2a ethanolamide	8.84589e+06	9.86729e+06	3.3819e+06	1.88068e+07	1.21133e+07	1.40826e+07	0.665401	0.569521	0.0514379	0.746884	0.107182	1.29078	0.609423	0.0578515	0.00771734	0.801756	0.505388	0.362631	0.0113989	1.09358
NEG00590	PG(20:4(8Z,11Z,14Z,17Z)/18:2(9Z,12Z))	3.13108e+08	2.59006e+08	1.3772e+08	4.83447e+08	3.0185e+08	1.71346e+08	0.326117	1.00915	0.094666	3.61252	0.0603803	5.74772	0.00601159	7.17206	0.0801722	2.71547	0.407134	1.43214	0.57008	1.0375
NEG00591	PG(20:4(8Z,11Z,14Z,17Z)/18:2(9Z,12Z))	1.62217e+08	1.47995e+08	6.96096e+07	3.31989e+08	2.23485e+08	1.14144e+08	0.616545	0.280108	0.01903	3.00067	0.262018	3.5915	0.00487726	4.93786	0.0922594	2.55956	0.0217563	2.21745	0.176755	2.18199
NEG00592	PG(20:4(5Z,8Z,11Z,14Z)/20:2(11Z,14Z))	1.13332e+09	9.16648e+08	5.10568e+08	1.20764e+09	8.60623e+08	5.80396e+08	0.21492	3.42401	0.108051	6.32016	0.104022	6.92143	0.0353977	9.12917	0.725409	1.03969	0.714218	0.716658	0.746423	0.885447
NEG00593	PG(20:4(5Z,8Z,11Z,14Z)/18:2(9Z,12Z))	5.57859e+08	5.36531e+06	9.43413e+06	3.12618e+06	5.75721e+06	7.4221e+07	0.0166408	10.483	0.0793634	0.728025	0.0953027	0.350662	0.33948	2.15039	0.0163126	5.56813	0.775648	0.161297	0.36502	1.02588
NEG00594	PG(20:4(5Z,8Z,11Z,14Z)/18:0)	5.71901e+08	6.2909e+08	4.63892e+08	1.1434e+09	7.82476e+08	6.83654e+08	0.601864	2.34737	0.412605	3.48426	0.140149	7.58087	0.62818	4.06951	0.018915	5.50486	0.306178	3.32277	0.375902	4.64803
NEG00595	PG(20:4(5Z,8Z,11Z,14Z)/18:0)	2.88648e+08	3.21916e+08	2.52104e+08	5.44159e+08	4.03199e+08	3.61098e+08	0.591455	1.4175	0.538462	1.8789	0.199814	4.72065	0.641319	2.64273	0.0274501	3.50736	0.244989	2.41648	0.399871	2.73268
NEG00596	PG(20:4(5Z,8Z,11Z,14Z)/18:0)	7.14395e+07	6.25477e+07	4.72014e+07	3.56096e+07	3.17189e+07	2.97767e+07	0.586428	0.534983	0.327073	0.622451	0.516087	0.517561	0.687055	0.319268	0.0139857	1.20762	0.0255546	1.72888	0.120444	1.55126
NEG00597	PG(20:4(5Z,8Z,11Z,14Z)/18:0)	2.26568e+07	2.94168e+07	5.33823e+07	1.5293e+07	2.74412e+07	4.13102e+07	0.126238	0.770639	0.0658642	1.49363	0.00966588	1.08211	0.219292	1.68877	0.0110339	0.563763	0.7029	0.291175	0.436043	0.716409
NEG00599	PG(20:4(5Z,8Z,11Z,14Z)/16:0)	2.01591e+08	1.6293e+08	9.00115e+07	2.57862e+08	1.51979e+08	8.99918e+07	0.239815	1.49472	0.098546	2.83258	0.0135825	4.10144	0.0145829	4.68331	0.183613	1.30202	0.678858	0.00486912	0.99959	0.162159
NEG00605	PG(18:2(9Z,12Z)/22:6(4Z,7Z,10Z,13Z,16Z,19Z))	7.53371e+07	5.84412e+07	3.01442e+07	1.23574e+08	6.16076e+07	3.58721e+07	0.175907	1.04138	0.0907913	1.80057	0.00644325	3.20455	0.014585	3.0705	0.0289127	1.44587	0.76136	0.454392	0.695367	0.443796
NEG00611	PG(16:1(9Z)/18:3(9Z,12Z,15Z))	2.24076e+07	1.72302e+07	8.18024e+06	3.17169e+07	2.055e+07	9.59181e+06	0.236665	0.264056	0.0391043	1.09328	0.108497	0.933264	0.0445522	1.65151	0.115167	0.666242	0.544143	0.320266	0.654629	0.246724
NEG00612	PG(16:1(9Z)/18:3(9Z,12Z,15Z))	1.88929e+08	1.65611e+08	1.07731e+08	3.17222e+08	1.74156e+08	1.06176e+08	0.471379	0.640671	0.197004	2.30986	0.0197087	5.06317	0.0216019	5.11007	0.0348935	2.43383	0.777609	0.712719	0.968876	0.0248723
NEG00615	Petroselinic acid	1.68909e+07	1.72045e+07	8.20801e+06	4.11996e+07	2.22457e+07	1.8855e+07	0.940997	0.132931	0.0714182	0.918753	0.140122	1.3663	0.658198	0.520862	0.0424604	1.07467	0.481672	0.421604	0.0703539	1.26691
NEG00619	Petroselinic acid	8.33082e+07	6.9142e+07	3.76681e+07	1.07833e+08	6.35891e+07	3.72178e+07	0.291228	0.824775	0.0950725	1.85463	0.0127244	2.69339	0.0124136	3.11748	0.156323	0.888069	0.622005	0.0401589	0.977725	0.0796991
NEG00623	Persin	2.06254e+08	2.3353e+08	1.7829e+08	3.10536e+08	2.41928e+08	2.49788e+08	0.510466	1.04565	0.535913	1.58123	0.223466	2.64074	0.899644	0.0943648	0.0463247	1.98848	0.864118	0.12798	0.464323	1.96439
NEG00624	Persin	3.02215e+07	3.72428e+07	2.83965e+07	5.64538e+07	5.34962e+07	5.26285e+07	0.261996	0.776044	0.541549	0.632168	0.781153	0.573441	0.947089	0.221269	0.0115751	1.12736	0.0805039	0.864584	0.184252	1.52911
NEG00625	Persin	3.76271e+07	4.40488e+07	3.66006e+07	6.24087e+07	4.51715e+07	4.47394e+07	0.399017	0.572317	0.600229	0.453242	0.147126	1.44046	0.972842	0.181803	0.0289451	1.02251	0.901905	0.0525523	0.62711	0.613768
NEG00633	Perhexiline	1.27243e+06	1.53315e+06	7.28153e+06	80234.6	38494.4	44377.4	0.55282	0.0531696	2.00241e-05	0.916385	0.344931	0.0554683	0.838086	0.0549612	0.000123682	0.252666	0.00272741	0.406917	7.19309e-07	1.17503
NEG00654	PE-NMe(18:4(6Z,9Z,12Z,15Z)/22:4(7Z,10Z,13Z,16Z))	8.42965e+07	6.3571e+07	3.16243e+07	8.57273e+07	5.52405e+07	3.36485e+07	0.0992892	1.22948	0.055586	1.89286	0.0547536	2.09282	0.0217946	2.64415	0.925045	0.139949	0.438877	0.446198	0.881151	0.0728219
NEG00664	PE(P-16:0e/16:0)	1.41178e+07	1.00906e+07	4.51255e+06	1.87214e+07	1.0699e+07	5.56355e+06	0.084609	0.51852	0.0228403	0.845674	0.0511244	1.17671	0.0078197	1.43232	0.248081	0.386333	0.750229	0.167969	0.573114	0.170502
NEG00704	Panaxynol linoleate	1.41064e+07	1.97681e+07	1.71228e+07	9.49454e+06	5.92553e+06	5.11428e+06	0.0782069	0.825786	0.656177	0.265637	0.115191	0.708168	0.435021	0.187768	0.134992	0.276619	7.0823e-05	1.10371	0.0520307	1.27564
NEG00709	Panaxadiol	1.93115e+06	3.23932e+06	6.77037e+06	388746	493998	1.04658e+06	0.100709	0.327064	0.0219485	0.652347	0.33427	0.0727659	0.0475049	0.370003	9.2275e-06	0.280763	0.00302814	0.551462	0.000463325	1.00047
NEG00734	PA(20:2(11Z,14Z)/20:0)	1.17977e+08	1.29197e+08	9.1299e+07	1.86897e+08	1.50188e+08	1.39806e+08	0.640698	0.839218	0.393951	1.54728	0.264042	2.18697	0.759643	0.969513	0.0450106	1.7495	0.411617	1.05148	0.335645	1.92826
NEG00735	PA(20:1(11Z)/22:5(4Z,7Z,10Z,13Z,16Z))	2.48316e+07	1.88098e+07	9.44369e+06	2.53599e+07	1.6669e+07	9.88111e+06	0.113971	0.648438	0.0630671	1.01159	0.0651066	1.12447	0.0180196	1.49683	0.908109	0.0882283	0.50904	0.205488	0.915279	0.0118184
NEG00840	Narasin	1.47834e+07	1.45394e+07	8.97997e+06	2.1336e+07	1.46642e+07	9.88214e+06	0.925089	0.046252	0.19891	0.709581	0.0479016	1.04876	0.0680781	1.17334	0.0601286	0.520188	0.959017	0.137878	0.827102	0.169273
NEG00842	N5-Hexanoylspermidine	5.84096e+07	5.48024e+07	3.75202e+07	2.38208e+07	2.80258e+07	3.25792e+07	0.69924	0.659772	0.354161	0.838751	0.376797	0.800853	0.504989	1.34335	0.00196897	1.3932	0.000952494	1.63425	0.789962	0.549487
NEG00864	N-Palmitoyl tyrosine	395255	418540	310890	423463	1.52805e+07	1.42547e+07	0.870455	0.0441807	0.678696	0.0425499	0.034871	1.60364	0.888419	0.174302	0.906215	0.0359366	0.034754	0.952809	0.00377144	1.6286
NEG00870	N-Octyl phenyl ketone	1.85064e+08	1.81107e+08	3.4763e+08	1.38841e+07	1.79813e+07	1.48471e+07	0.926852	0.795522	0.00737607	4.74023	0.538945	0.470137	0.608161	0.131559	2.39956e-05	3.22019	0.00101047	4.28952	2.64999e-06	7.95766
NEG00871	N-Octyl phenyl ketone	4.40102e+07	5.93948e+07	1.0602e+08	1.06676e+07	1.80604e+07	4.32822e+07	0.132903	0.881016	0.0468964	2.22529	0.081173	0.948579	0.00928965	2.74808	4.27689e-05	1.37782	0.000928443	2.11643	0.0109587	3.15523
NEG00874	N-Nitroethylenediamine	2.17347e+07	3.42042e+06	5.30523e+06	1.02901e+06	283383	1.17411e+06	0.00241125	1.83986	0.740067	0.290382	0.166085	0.10747	0.00420353	0.510878	0.000405498	1.10808	0.192269	0.432576	0.432834	0.638445
NEG00879	N-Heptanoylsolamine	5.70047e+07	6.51539e+07	3.46281e+07	8.66044e+07	6.74979e+07	6.94498e+07	0.477702	0.590485	0.0236623	1.92462	0.225068	1.40166	0.910533	0.0315006	0.0433522	1.06588	0.863476	0.0701951	0.0489366	2.38517
NEG00881	N-di-Demethyl roxithromycin	2.87143e+07	2.05043e+07	9.15266e+06	3.7361e+07	2.14568e+07	1.13162e+07	0.092375	0.733411	0.0217743	1.20294	0.0467508	1.62878	0.00691752	1.99125	0.264846	0.523035	0.811111	0.174803	0.535858	0.263703
NEG00884	N-Desmethylaminopyrine	1.97503e+08	2.15996e+08	5.18128e+07	7.51122e+07	8.18095e+07	7.97967e+07	0.696	0.0259614	0.0024251	4.41973	0.772628	0.941723	0.946326	0.667791	0.00892981	2.56058	0.00302989	3.40761	0.459465	0.79159
NEG00905	N-Acetylcystathionine	2.0224e+07	1.46526e+07	4.98075e+06	8.56585e+06	2.98323e+06	4.97533e+06	0.106189	0.808505	0.00293353	1.1023	0.00472847	0.926116	0.049728	0.448719	0.00254265	0.769875	0.000122339	1.0388	0.997651	0.0349811
NEG00929	N,2,3-Trimethyl-2-(1-methylethyl)butanamide	6.83398e+07	4.9129e+07	1.69687e+07	2.17552e+07	2.21447e+07	2.50526e+07	0.121155	1.5129	0.052885	1.59135	0.956905	0.190819	0.694487	0.974951	0.00125404	1.56582	0.00839272	1.6194	0.578705	0.301188
NEG00965	MG(18:2(9Z,12Z)/0:0/0:0)	3.07742e+07	1.62629e+07	7.85534e+06	5.96147e+06	5.72083e+06	4.40407e+06	0.0237426	1.64598	0.144675	0.739302	0.933064	0.304433	0.650971	0.124956	0.001122	1.21014	0.00287608	0.961142	0.53579	0.517971
NEG00971	MG(0:0/24:6(6Z,9Z,12Z,15Z,18Z,21Z)/0:0)	1.23939e+06	1.92385e+06	3.30518e+06	951886	2.47728e+06	6.56945e+06	0.0265812	0.280911	0.205541	0.296559	0.0659049	0.455794	0.0232097	1.10065	0.362308	0.0362464	0.4625	0.0700379	0.0820712	0.623984
NEG00982	Methyl Phenylglyoxalate	2.072e+07	1.02684e+07	4.52409e+06	6.8701e+06	4.30747e+06	2.48363e+06	0.00112705	1.22631	0.0830632	0.691596	0.186675	0.460599	0.0910714	0.494541	0.000239849	0.829744	0.00339816	0.667188	0.470824	0.439019
NEG00984	Methyl n-acetylanthranilate	1.11683e+08	5.93062e+07	3.3461e+07	2.54508e+07	2.92043e+07	3.22338e+07	0.0027171	2.92915	0.305713	1.02678	0.66303	0.473436	0.701278	0.834222	4.44356e-05	2.19454	0.00909422	1.70327	0.95911	0.459845
NEG00985	Methyl geranate	4.42031e+09	3.56965e+09	1.99099e+09	4.69943e+09	3.35469e+09	2.26831e+09	0.209417	6.89132	0.107204	12.4747	0.105143	13.6022	0.0366009	17.8925	0.734288	1.99641	0.717013	1.37564	0.741098	1.80748
NEG00987	Methyl geranate	1.11504e+08	8.79496e+07	4.58893e+07	1.85868e+08	9.28818e+07	4.81354e+07	0.198207	1.1509	0.0978275	2.18057	0.00722636	3.96525	0.00783992	4.24438	0.0270051	1.82625	0.752882	0.575669	0.920439	0.0276492
NEG01028	Masticadienonic acid	7.61103e+07	7.33211e+07	9.7738e+07	1.86704e+07	8.97058e+06	4.4261e+06	0.859188	0.430113	0.162461	1.57747	0.149605	1.26268	0.289028	0.914638	0.000292945	1.7501	0.000484432	2.6296	6.17508e-06	4.24953
NEG01042	Maleic acid homopolymer	2.43592e+07	1.42766e+07	8.6758e+06	1.2272e+07	1.17215e+07	1.24068e+07	0.00497406	1.22294	0.24873	0.600549	0.840061	0.0715594	0.791507	0.175214	0.00290206	0.769637	0.298609	0.236729	0.443313	0.307218
NEG01049	Macaridine	9.49001e+06	1.00794e+07	8.82789e+06	1.64866e+07	1.38967e+07	1.69137e+07	0.739224	0.196218	0.522618	0.330016	0.500357	0.104447	0.469378	0.608743	0.0118991	0.578493	0.286218	0.406467	0.017958	1.17688
NEG01050	m-Propyltoluene	7.71954e+06	7.42099e+06	3.18599e+07	879676	1.11625e+06	1.15952e+06	0.874063	0.161655	1.85351e-05	1.89785	0.416004	0.190175	0.898	0.19255	2.27356e-05	0.621194	0.00290452	0.829879	6.90984e-07	2.4123
NEG01064	LysoPE(18:2(9Z,12Z)/0:0)	1.64406e+08	1.70138e+08	4.12964e+07	5.33053e+07	6.74937e+07	8.30395e+07	0.857418	0.40136	0.00141921	3.98363	0.379167	1.22306	0.488376	1.78886	0.000253346	2.3701	0.00461786	3.01112	0.102667	1.91358
NEG01069	LysoPE(0:0/22:2(13Z,16Z))	8.0261e+06	8.9643e+06	1.65979e+07	290361	347568	821293	0.52404	0.0634573	0.0130628	1.03853	0.725365	0.0249232	0.0407297	0.380383	7.78568e-07	0.666599	3.89087e-05	0.97598	3.27422e-05	1.73748
NEG01074	LysoPE(0:0/18:3(6Z,9Z,12Z))	1.26645e+07	1.31838e+07	3.13789e+06	4.94208e+06	4.18554e+06	5.43397e+06	0.884916	0.238569	0.00866215	1.04585	0.480199	0.276234	0.141298	0.361142	0.00309133	0.54398	0.0146044	0.919709	0.0296258	0.503363
NEG01076	LysoPE(0:0/18:1(9Z))	1.97104e+07	1.78206e+07	7.27623e+06	8.43184e+06	1.00345e+07	1.19577e+07	0.645169	0.0907789	0.0189976	1.12231	0.377532	0.290998	0.526519	0.446784	0.00198443	0.716318	0.0443015	0.762989	0.195164	0.527506
NEG01080	LysoPC(P-18:1(9Z))	3.59797e+06	5.15226e+06	1.14434e+07	1.22369e+06	1.05825e+06	1.66992e+06	0.148913	0.266837	0.00466821	0.910614	0.633294	0.100312	0.0803571	0.397354	0.000355371	0.344896	0.00151788	0.661968	6.34265e-05	1.35257
NEG01081	LysoPC(P-18:1(9Z))	3.30051e+06	3.45893e+06	7.6409e+06	891303	444788	930495	0.874915	0.0451764	0.0492221	0.786483	0.160982	0.217672	0.0598556	0.338321	0.00639025	0.343248	0.00236885	0.576816	0.00305168	1.11672
NEG01086	LysoPC(P-16:0)	25469.2	38255.2	84456.4	140081	2.7719e+06	1.64376e+07	0.461851	0.0243358	0.523281	0.000560663	0.0097234	0.589502	0.0544968	1.64028	0.0616463	0.0601037	0.00780541	0.455609	0.0252466	1.75812
NEG01098	LysoPC(18:2(9Z,12Z))	2.98842e+07	2.56042e+07	9.39835e+06	1.03856e+07	8.44403e+06	1.18529e+07	0.472846	0.255741	0.00498659	1.33675	0.390701	0.447773	0.0322904	0.806055	0.000781859	0.927272	0.00367339	1.2845	0.0809618	0.605121
NEG01099	LysoPC(18:2(9Z,12Z))	566581	2.0142e+06	6.52996e+06	2649.78	2739.92	8065.28	0.0878271	0.265199	0.00494197	0.81158	0.97641	0.00589017	0.508935	0.0378046	0.000848943	0.175009	0.023843	0.440902	7.05776e-05	1.07681
NEG01105	Lycopersiconol	6.1294e+08	5.21102e+08	2.7322e+08	9.31567e+08	6.01987e+08	3.65948e+08	0.404342	1.13348	0.0877363	5.09201	0.0735955	7.59911	0.0148356	9.38976	0.0864239	3.68795	0.442808	2.00387	0.441211	2.01917
NEG01121	Linoleamide	3.37379e+06	3.38686e+06	1.15079e+06	1.51989e+07	3.33248e+06	1.60738e+06	0.991901	0.168937	0.0458629	0.506744	0.0193717	1.43773	0.0411715	0.851847	0.0211511	0.781792	0.958153	0.139153	0.526182	0.207414
NEG01127	Leucyl-Alanine	2.82727e+06	1.44781e+06	2.30614e+07	4.06076e+06	449409	2.30515e+06	0.00554761	0.404928	0.00764502	1.42257	0.262474	0.206833	0.398145	0.605579	0.695541	0.0519904	0.000114143	0.28959	0.0124327	1.34942
NEG01139	Lansioside C	3.46286e+07	2.75096e+07	3.61721e+07	3.65396e+06	3.91586e+06	4.29649e+06	0.377668	0.598678	0.3664	0.510353	0.833625	0.104551	0.769267	0.31829	0.000140527	1.31712	0.0023106	1.50728	0.00125508	2.34228
NEG01140	Lansioside C	7.3611e+06	4.93125e+06	5.52987e+06	1.06327e+07	1.9213e+06	326023	0.0682088	0.395014	0.608448	0.101109	0.00420463	1.24739	0.129825	0.580753	0.188061	0.346111	0.040459	0.445012	4.50228e-05	0.993706
NEG01166	L-Arabitol	1.83779e+08	1.8089e+08	9.95349e+07	1.83609e+08	4.54166e+08	7.39122e+08	0.949551	0.713123	0.178732	2.5886	0.0397423	6.73977	0.110219	6.53464	0.996384	0.44833	0.0420536	4.21102	0.000476968	10.3293
NEG01174	Katononic acid	5.672e+06	7.4502e+06	1.14765e+07	407320	825863	1.74474e+06	0.160532	0.282532	0.136039	0.606403	0.0892253	0.239613	0.0231199	0.514266	2.13188e-05	0.549867	4.3394e-05	0.83928	0.00181444	1.31765
NEG01280	Gravacridonediolacetate	9.40478e+07	9.93638e+07	2.9841e+07	6.71163e+07	6.18101e+07	6.92904e+07	0.834308	0.255181	0.0192004	2.97178	0.73377	0.0423746	0.666898	0.960932	0.111783	1.00851	0.157695	1.3487	0.0465527	1.76791
NEG01284	Glyuranolide	35594.1	295545	599482	44350	1.23424e+06	5.07176e+06	0.000380228	0.204023	0.41031	0.101756	0.051929	0.472124	0.0347234	1.07754	0.537851	0.0104728	0.113695	0.191456	0.0145792	0.804914
NEG01292	Glycyl-glycine	5.58722e+07	3.66598e+07	2.72861e+07	9.81259e+06	5.44852e+06	5.91143e+06	0.1065	1.88381	0.342361	0.356478	0.0158537	0.75303	0.765707	0.298258	0.000445188	1.63264	0.000535233	1.78323	0.0140414	1.70713
NEG01300	Glycerol	1.82017e+08	1.2246e+08	5.82279e+07	6.47434e+07	1.39153e+08	2.27697e+08	0.425718	3.00043	0.0379186	2.97262	0.160285	2.30094	0.18962	3.71505	0.135604	2.52289	0.736722	0.876465	0.00575473	4.84283
NEG01313	Glaudine	1.50475e+06	1.40304e+06	1.17873e+06	356993	460346	6.95702e+07	0.803314	0.0624534	0.666667	0.0866894	0.541409	0.108309	0.00259576	3.72824	0.00167702	0.243524	0.0182912	0.258996	0.00277974	3.45879
NEG01329	Ganoderiol H	3.75154e+08	5.12407e+08	7.06729e+08	3.93113e+07	3.16809e+07	7.17212e+07	0.130446	2.44849	0.147947	4.67678	0.47953	0.68107	0.0293765	3.56872	3.08778e-06	4.41559	8.41837e-05	7.36549	7.89732e-05	10.9956
NEG01333	Ganoderic acid S	5.63241e+06	4.86092e+06	1.08246e+07	3.05102e+06	1.77098e+06	1.11171e+06	0.516744	0.281115	0.00366909	0.885266	0.158417	0.330315	0.282757	0.0903062	0.0197589	0.331341	0.0165193	0.579542	2.11196e-05	1.35029
NEG01335	Ganoderic acid Mj	1.7788e+08	1.41888e+08	1.36285e+08	6.31826e+07	4.27707e+07	3.92826e+07	0.272868	1.75094	0.839357	0.150318	0.250374	1.48918	0.788072	0.113837	0.00116376	2.42378	0.00219954	3.15738	0.000215689	4.07823
NEG01348	Ganoderic acid alpha	2.43072e+07	2.5763e+07	4.28891e+06	6.91696e+06	8.56715e+06	9.88245e+06	0.748199	0.0571001	0.000102236	1.65722	0.484974	0.34997	0.595845	0.498527	0.000486299	0.956983	0.000729601	1.24143	0.0303059	0.815563
NEG01353	Ganglioside GM3 (d18:0/14:0)	1.94392e+06	2.82284e+06	7.50504e+06	249568	663394	1.59256e+06	0.407227	0.15515	0.0170669	0.858326	0.00338466	0.248475	0.0231738	0.601972	0.000486739	0.296758	0.0492686	0.463602	0.00152003	1.07836
NEG01363	Galabiosylceramide (d18:1/24:0)	1.44407e+07	1.32817e+07	1.86329e+07	494990	821933	4.60262e+06	0.573874	0.293521	0.150986	0.820295	0.409409	0.14275	0.0049729	1.06759	1.90633e-06	0.899141	6.16135e-06	1.16786	0.00166914	1.56501
NEG01364	Galabiosylceramide (d18:1/22:0)	2.13383e+06	4.22843e+06	8.83042e+06	592.898	592.898	50427.7	0.134594	0.287269	0.0175917	0.869352	1	0	0.251393	0.112446	2.46589e-06	0.359348	0.00753115	0.66712	5.76145e-06	1.30405
NEG01365	Furanofukinin	1.618e+07	1.17348e+07	1.73721e+07	7.05031e+06	2.82556e+06	1.73343e+06	0.134177	0.753324	0.108742	0.73001	0.059444	0.720438	0.279574	0.269527	0.0044325	0.668222	0.00283093	0.976014	8.07703e-05	1.72428
NEG01367	Furanofukinin	5.13436e+06	1.05664e+07	2.03587e+07	3.09607e+06	3.38651e+06	4.20266e+06	0.0146904	0.899014	0.0909726	0.839109	0.703981	0.111372	0.448076	0.271871	0.0726776	0.21672	0.00183219	0.813108	0.0095613	1.58256
NEG01368	Furanofukinin	5.8189e+06	4.23495e+06	9.10315e+06	225068	449001	1.58292e+06	0.154666	0.364213	0.0294446	0.67431	0.538718	0.180988	0.0840158	0.488888	6.99956e-05	0.552304	0.000194201	0.622656	0.0026442	1.09594
NEG01377	Folpet	2.42815e+07	2.70146e+07	2.32158e+07	1.65306e+07	1.57291e+07	1.5145e+07	0.508795	0.462183	0.544239	0.367013	0.833319	0.260094	0.886953	0.689607	0.0120178	0.551302	0.0413661	1.02831	0.167433	1.00214
NEG01390	Finasteride	9.99351e+07	1.00549e+08	9.70801e+07	6.82977e+07	7.14323e+07	7.14304e+07	0.967116	0.263383	0.903287	0.089512	0.685681	0.332712	0.999842	0.490678	0.00101401	1.18785	0.0778164	1.64345	0.336214	1.57096
NEG01397	FAHFA(18:0/6-O-18:0)	4.88318e+07	2.34268e+07	8.93745e+06	1.52592e+07	1.07177e+07	8.01819e+06	0.0299158	2.14938	0.0675727	1.10575	0.471994	0.128686	0.634164	0.235148	0.00827048	1.37909	0.0517528	0.86954	0.896103	0.327149
NEG01399	FAHFA(18:0/5-O-18:0)	1.01263e+09	7.56151e+08	5.24299e+08	4.86338e+08	4.05445e+08	3.47261e+08	0.0799636	4.66327	0.413761	3.30645	0.430252	2.17004	0.504867	0.713433	0.00118203	4.97051	0.0122053	5.40993	0.511987	4.0496
NEG01400	Euscaphic acid	6.71977e+07	9.14782e+07	2.51367e+08	7.63456e+06	4.6735e+06	2.58378e+06	0.421043	0.453271	0.00358245	4.80091	0.421151	0.677352	0.456776	0.120443	4.31559e-05	1.84267	0.0109028	3.04084	1.47624e-05	6.86889
NEG01401	Euscaphic acid	1.24409e+08	1.85824e+08	2.86257e+08	1.49592e+07	1.32736e+07	2.71874e+07	0.250721	1.1414	0.099625	3.75799	0.693106	0.184544	0.0332305	1.96106	1.66976e-05	2.53443	0.00519656	4.29396	2.5275e-06	6.92062
NEG01426	erythro-6,8-Pentacosanediol	1.67558e+06	1.50904e+06	1.19596e+06	1.31968e+06	2.88232e+07	1.39305e+07	0.730948	0.136881	0.724613	0.0672339	0.0327128	0.908111	0.313699	1.95107	0.449186	0.107596	0.0336921	1.47408	0.170898	0.98716
NEG01433	Eremopetasitenin B2	1.38098e+07	1.35902e+07	9.23914e+06	1.74867e+07	1.67846e+07	7.97923e+06	0.888554	0.00313323	0.178116	0.556989	0.846045	0.143298	0.0102084	1.68913	0.167545	0.351623	0.302742	0.351114	0.668531	0.175513
NEG01440	ent-16-Kauren-19-ol	1.34133e+09	1.07662e+09	5.22987e+08	1.91518e+09	1.20454e+09	7.36576e+08	0.250328	3.09175	0.0556873	7.90764	0.0630367	11.0194	0.0133807	13.4117	0.132333	4.67498	0.536423	2.33726	0.361375	3.23599
NEG01441	Endoxifen sulfate	2.06581e+07	1.26942e+07	1.65344e+07	1.73738e+07	1.5287e+07	1.53444e+07	0.00768793	1.0365	0.259794	0.488522	0.474687	0.194228	0.98742	0.018519	0.114899	0.304308	0.431676	0.468001	0.74749	0.102118
NEG01462	Docosatrienoic acid	2.64736e+07	2.3198e+07	1.46767e+07	4.47671e+07	2.43121e+07	1.47838e+07	0.479578	0.219748	0.188005	0.902176	0.0193204	1.91831	0.0221873	1.92091	0.0352014	0.922799	0.794829	0.265853	0.98512	0.0497684
NEG01469	Dioctyl hexanedioate	2.99787e+06	5.03521e+06	6.83383e+06	188804	204668	228585	0.0135616	0.556698	0.359061	0.332779	0.774179	0.0259513	0.586629	0.00683337	1.86858e-05	0.35853	7.58085e-06	0.712976	0.00405205	1.06462
NEG01471	Dimethyldithiophosphate	6.30655e+07	6.81344e+07	6.70219e+07	4.10228e+07	4.56559e+07	4.46273e+07	0.631086	0.549874	0.960217	0.0312234	0.391722	0.344603	0.864467	0.336065	0.00306012	0.97428	0.0476549	1.44568	0.29373	1.55348
NEG01501	Diethylenetriamine crosslinked with epichlorohydrin	1.85993e+07	2.08882e+07	3.74816e+07	944578	1.16032e+06	2.03972e+06	0.507031	0.124252	0.0149615	1.54261	0.555842	0.0789521	0.0948303	0.501951	8.55109e-07	1.00402	4.85643e-05	1.47584	2.69465e-05	2.61288
NEG01509	DG(a-13:0/0:0/8:0)	5.55146e+07	6.3429e+07	4.80092e+07	8.48354e+07	6.62248e+07	6.76048e+07	0.475677	0.598162	0.526505	0.837263	0.237027	1.38797	0.937289	0.0264149	0.0417931	1.0723	0.836903	0.0940392	0.466373	1.04566
NEG01510	DG(a-13:0/0:0/8:0)	5.57019e+06	6.90496e+06	2.07668e+07	2.42087e+06	3.91462e+06	5.01033e+06	0.481509	0.164703	0.0577879	1.03122	0.195249	0.281755	0.626115	0.469991	0.0045904	0.411576	0.153071	0.539962	0.0369071	1.36219
NEG01519	DG(18:0/0:0/14:1n5)	2.71846e+07	1.69562e+07	8.34451e+06	7.7026e+06	4.45493e+06	4.99828e+06	0.0222152	1.21643	0.141783	0.757496	0.0892658	0.620741	0.586638	0.281961	0.000305347	1.02943	0.000120472	1.12542	0.525238	0.528898
NEG01520	DG(15:0/20:5(5Z,8Z,11Z,14Z,17Z)/0:0)	3.02906e+07	2.10105e+07	9.77037e+06	9.63374e+06	5.88311e+06	6.67634e+06	0.0416639	1.10111	0.143625	0.840241	0.0988431	0.511979	0.622132	0.337879	0.000238248	1.05956	0.000125213	1.24836	0.659141	0.505549
NEG01521	DG(15:0/16:1(9Z)/0:0)	3.08109e+07	3.27535e+07	1.37329e+07	1.39106e+07	1.30387e+07	1.30131e+07	0.789767	0.28252	0.11252	1.15965	0.740463	0.0952838	0.990835	0.431138	0.000317603	0.917535	0.0164564	1.43406	0.936369	0.286054
NEG01522	DG(14:0/0:0/22:2n6)	8.80865e+06	1.38452e+07	3.07318e+07	8.08404e+06	1.40529e+07	1.90602e+07	0.058534	0.723971	0.0385986	1.16159	0.0234578	0.669686	0.340548	0.972711	0.643946	0.0755885	0.943787	0.122751	0.184719	0.873206
NEG01523	DG(14:0/0:0/22:2n6)	2.65962e+07	1.69497e+07	1.24747e+07	1.2031e+07	9.94903e+06	7.99792e+06	0.0388059	1.11008	0.514486	0.417023	0.588603	0.0808234	0.573202	0.0389124	0.00622616	0.818678	0.0761412	0.567133	0.508092	0.56066
NEG01524	DG(14:0/0:0/20:1n9)	7.78056e+07	7.38208e+07	4.8309e+07	5.31652e+07	4.25739e+07	3.50041e+07	0.77925	0.198765	0.380398	1.17379	0.320113	1.00781	0.210705	0.695438	0.034756	0.79245	0.0478311	1.60099	0.602699	1.02702
NEG01526	DG(14:0/0:0/18:3n6)	4.72225e+06	1.87507e+07	9.10695e+06	121529	1.06711e+06	102971	0.134556	1.1911	0.307847	0.665036	0.0937465	0.229138	0.0882547	0.274059	0.000148384	0.496659	0.0667089	1.36059	0.00651413	1.10827
NEG01527	DG(14:0/0:0/18:2n6)	3.0118e+08	1.55969e+08	6.45881e+07	6.39662e+07	2.87198e+07	3.0057e+07	0.00442863	4.80348	0.116832	2.56944	0.0686636	2.02036	0.879909	0.437945	0.000121486	3.61154	4.5431e-05	3.49363	0.510594	1.75987
NEG01528	DG(13:0/0:0/19:0)	1.54184e+08	1.51433e+08	9.49639e+07	8.59945e+07	8.16854e+07	9.14339e+07	0.904282	0.0734815	0.22329	1.73915	0.745899	0.142093	0.474407	1.77543	0.00079982	1.82143	0.00854919	2.66798	0.931551	0.723459
NEG01530	DG(12:0/0:0/21:0)	7.38934e+07	4.82771e+07	2.62719e+07	3.24473e+07	2.23003e+07	1.74441e+07	0.0319309	1.51094	0.273098	1.20821	0.26127	0.98925	0.359304	0.554796	0.00191682	1.32715	0.0155224	1.35065	0.624723	0.869143
NEG01533	DG(10:0/0:0/8:0)	5.10957e+07	4.73655e+07	4.9175e+07	3.19615e+07	3.23728e+07	3.74193e+07	0.576031	0.504093	0.865166	0.269823	0.916538	0.184239	0.32524	1.15105	0.00331458	1.00882	0.0231795	1.25031	0.267713	1.15971
NEG01536	Desoxoglabrolide	5.36173e+07	3.44211e+07	6.59041e+07	2.44811e+07	2.22051e+07	1.99342e+07	0.058071	1.55052	0.0235989	2.03462	0.746064	0.331741	0.704453	0.466471	0.00742354	1.04782	0.119127	0.910407	0.00193139	2.79135
NEG01537	Desoxoglabrolide	7.76338e+07	7.41265e+07	1.30406e+08	2.4182e+07	2.08067e+07	2.96013e+07	0.817496	0.685021	0.0351908	2.61501	0.651756	0.236594	0.240848	1.3602	0.00045048	1.70415	0.00189142	2.40005	0.000613611	4.29278
NEG01541	Desflurane	2.50836e+07	1.32835e+07	1.06364e+07	1.46332e+07	1.62854e+07	1.79611e+07	0.00285393	1.18836	0.391183	0.158669	0.751452	0.133973	0.722469	0.233392	0.0557821	0.463758	0.396176	0.254479	0.117576	0.810363
NEG01554	Dehydrospermidine	4.04266e+06	3.69181e+06	4.07198e+06	4.42776e+06	1.41913e+07	1.16814e+07	0.70056	0.201946	0.851982	0.0707068	0.00153634	1.12503	0.414778	0.432556	0.613007	0.000903018	0.00109172	0.943011	0.0181056	0.899999
NEG01557	Dehydrophytosphingosine	4.77265e+07	4.88412e+07	2.96125e+07	2.66459e+07	2.72962e+07	2.77594e+07	0.88948	0.221273	0.266635	0.976973	0.883019	0.0617817	0.913021	0.491168	0.00106332	0.975655	0.0180523	1.48289	0.904332	0.396307
NEG01561	Decanoylcholine	2.03743e+08	1.6169e+08	7.73743e+07	8.51076e+07	8.59632e+07	9.55152e+07	0.184812	2.14354	0.109418	2.36377	0.968387	0.351583	0.668976	1.6623	0.00134725	2.49139	0.0107326	2.6793	0.706194	0.183005
NEG01594	Cyanide	6.96845e+07	4.00054e+07	2.29592e+07	3.38914e+07	2.98974e+07	2.58954e+07	0.0042595	2.09283	0.205643	1.06684	0.631744	0.305699	0.539795	0.398825	0.0028503	1.30705	0.17181	0.629968	0.816066	0.0675965
NEG01597	Crotamiton	5.86957e+07	5.21053e+07	4.38079e+07	3.17713e+07	3.56304e+07	3.33411e+07	0.452469	0.803759	0.637289	0.387849	0.642395	0.714824	0.802805	0.00955814	0.00454457	1.18219	0.0976223	1.04036	0.552266	0.8873
NEG01610	Coproporphyrin III	2.19755e+07	1.0315e+07	3.86348e+06	1.75387e+06	1.6391e+06	840740	0.00334663	1.4675	0.0689304	0.692588	0.839025	0.103165	0.158582	0.24464	5.07629e-05	1.10521	5.8995e-07	0.928057	0.354495	0.564714
NEG01612	Copper	3.27736e+07	2.80319e+07	2.24628e+07	1.3062e+07	1.3687e+07	1.427e+07	0.75048	1.06528	0.275578	0.419391	0.879068	0.361746	0.919003	0.238167	0.198401	1.02157	0.0116013	1.02153	0.183643	0.813366
NEG01613	Copper	4.56935e+07	3.23407e+07	3.62627e+07	2.23363e+07	2.47215e+07	2.89948e+07	0.203761	1.48865	0.52909	0.561423	0.681071	0.702062	0.519509	0.822904	0.0411416	1.11125	0.186011	0.592276	0.320617	0.975971
NEG01620	CL(i-12:0/a-25:0/18:2(9Z,11Z)/i-22:0)[rac]	1.23179e+07	1.19998e+07	1.65585e+07	1.33647e+07	4.11685e+06	2.46181e+06	0.915114	0.038664	0.404345	0.357418	0.0105053	1.22687	0.222661	0.550129	0.773824	0.12191	0.00419909	0.728345	0.0172447	1.43269
NEG01633	cis-Hydroxy Perhexiline	7.21734e+07	7.51026e+07	4.7594e+07	1.362e+08	1.01454e+08	8.12877e+07	0.858378	0.490136	0.281999	1.41952	0.141695	1.78075	0.451073	1.77813	0.00377427	1.79955	0.237071	1.46268	0.263134	1.68071
NEG01635	cis-7,7';,8,8';,11,12-Hexahydro-Carotene	2.48898e+07	1.26466e+07	5.34661e+06	5.13798e+06	2.25677e+06	2.27838e+06	0.00270318	1.39095	0.139554	0.704404	0.0727818	0.586431	0.976172	0.0794825	8.09395e-05	1.03885	2.68537e-05	1.00101	0.499118	0.523644
NEG01669	Cerebroside B	2.10312e+07	2.13448e+06	3.31342e+06	2.24711e+07	1.97472e+07	1.78467e+07	0.0473246	1.91356	0.160382	0.338497	0.731605	0.254527	0.807278	0.107875	0.890505	0.20173	0.00586798	1.04874	0.029154	1.47298
NEG01678	Carvyl propionate	1.06547e+06	1.79924e+06	3.95889e+06	1.05035e+06	5.63036e+06	1.19581e+07	0.013087	0.273646	0.335021	0.32794	0.0586951	0.915322	0.0911962	1.19024	0.932309	0.0208764	0.105627	0.410897	0.0391505	1.01872
NEG01690	Carbon monoxide	1.48401e+08	1.45156e+08	1.61841e+08	9.55935e+07	1.04269e+08	1.17378e+08	0.910618	0.0836841	0.656314	0.862423	0.359656	0.821377	0.367018	1.39821	0.0392301	1.4586	0.0622886	1.98101	0.216563	2.28521
NEG01707	Calcipotriol	8.85393e+06	1.08751e+07	1.91646e+07	3.26062e+06	4.0991e+06	6.34543e+06	0.341287	0.55373	0.0690666	0.906975	0.2448	0.152646	0.0903424	0.619585	0.00496547	0.430349	0.000901678	0.796062	0.00923595	1.44829
NEG01709	Cadinene	8.80326e+07	7.67646e+07	7.45694e+07	5.40203e+07	5.28223e+07	5.54925e+07	0.420632	0.938888	0.910721	0.00102874	0.869818	0.0806295	0.764086	0.703369	0.00859977	1.30806	0.0552325	1.49166	0.309518	1.44292
NEG01710	Cadinene	1.21818e+08	9.92401e+07	7.14344e+07	4.45467e+07	4.45629e+07	3.22127e+07	0.209725	1.47882	0.37967	1.03171	0.999126	0.466476	0.332301	0.495875	0.000929546	2.06255	0.00394473	2.36125	0.20742	2.18362
NEG01731	Bisnorcholic acid	1.63897e+08	1.23488e+08	6.0486e+07	1.66103e+08	1.08584e+08	6.47495e+07	0.0936773	1.73282	0.0483466	2.67505	0.0635415	2.89744	0.0158261	3.80566	0.94122	0.195628	0.465109	0.550557	0.868375	0.120829
NEG01732	Bisnorcholic acid	5.97086e+07	4.61288e+07	2.92426e+07	2.66736e+07	1.92242e+07	2.46729e+07	0.129141	1.2926	0.246665	0.923767	0.163657	0.380471	0.258448	1.35964	0.00146159	1.32896	0.000967573	1.69659	0.736858	0.59201
NEG01747	beta-Casomorphin (1-6)	5.04204e+07	4.4479e+07	3.03241e+07	9.4222e+06	1.83544e+07	2.09655e+07	0.577868	0.557707	0.594925	0.500397	0.286972	1.23211	0.760956	1.00646	0.000142838	1.49724	0.0396975	1.60242	0.71309	0.891353
NEG01751	Bepridil	1.74881e+08	1.4074e+08	7.79156e+07	1.847e+08	1.31658e+08	8.87011e+07	0.204372	1.3903	0.104678	2.49414	0.0993365	2.71397	0.032259	3.6115	0.759677	0.365735	0.695828	0.310242	0.743657	0.35921
NEG01759	Benzenethiol	6.63442e+07	6.82907e+07	5.00543e+07	2.49314e+07	5.31557e+07	3.3121e+07	0.928045	0.165858	0.405902	0.910016	0.0493417	1.51437	0.153375	1.28841	0.00617547	1.42245	0.495328	0.561543	0.200186	1.40813
NEG01760	Benzenethiol	1.43822e+08	1.03637e+08	7.54175e+07	7.35119e+07	7.97124e+07	7.52115e+07	0.115864	2.33267	0.167486	1.17611	0.440503	0.658134	0.768655	0.336993	0.00481971	1.95876	0.140766	0.911833	0.991525	0.251529
NEG01764	benzene-1,2,4-triol	1.30133e+06	1.08813e+06	1.60684e+06	954588	3.36687e+06	1.05702e+07	0.269464	0.146716	0.428677	0.156592	0.0968827	0.690459	0.111026	1.28689	0.0474524	0.131552	0.115125	0.292713	0.0468028	1.24245
NEG01779	Avocadenofuran	5.78795e+06	5.74361e+06	2.62061e+06	1.34944e+07	6.68938e+06	3.12067e+06	0.971854	0.181482	0.0800762	0.601863	0.0316479	1.13704	0.00796096	1.23448	0.0159563	0.642471	0.502643	0.254194	0.723517	0.11655
NEG01781	Auxin b	2.91991e+06	2.60235e+06	1.31949e+06	9.83846e+06	3.14919e+06	2.12472e+06	0.666113	0.046182	0.105447	0.394013	0.0114456	1.09562	0.167105	0.652365	0.00917837	0.597069	0.489093	0.234044	0.238463	0.313692
NEG01797	Ascorbyl stearate	1.54187e+06	5.04818e+06	1.5285e+07	9168.32	3390.13	31037.8	0.0972337	0.419268	0.00813782	1.21666	0.400116	0.0314817	0.163014	0.093604	7.11623e-05	0.291018	0.0241993	0.700329	0.000101917	1.63663
NEG01832	Androstenol	5.93385e+07	5.68546e+07	2.68544e+07	1.0957e+08	6.38714e+07	3.56513e+07	0.846329	0.35406	0.079734	1.82276	0.0643245	2.89849	0.00802887	3.14327	0.0440121	1.58875	0.595283	0.436802	0.483693	0.540991
NEG01833	Anapear	6.85568e+06	3.8621e+06	2.04423e+06	1.27427e+07	3.35132e+06	1.92026e+06	0.0096723	0.577318	0.0240029	0.464212	0.000854953	1.2601	0.0249174	0.730793	0.0186647	0.522453	0.479633	0.0351103	0.819124	0.0395203
NEG01838	Aminoparathion	3.63196e+07	2.02264e+07	4.24184e+07	2.34473e+07	1.59318e+07	6.644e+06	0.0212825	1.15743	0.0294995	1.47921	0.309451	0.916391	0.0206482	1.64578	0.126649	0.498683	0.404935	0.200981	0.00116541	2.56799
NEG01848	Ambronide	2.04323e+08	2.03204e+08	1.3272e+08	3.94626e+07	6.2311e+07	7.78398e+07	0.98576	0.963723	0.520517	0.867805	0.51617	2.0975	0.681661	2.10687	0.00131334	3.0467	0.0383676	3.88341	0.576984	2.21322
NEG01854	alpha-Tocotrienoxyl radical	8.5231e+06	1.29913e+07	3.29483e+07	559776	374450	261427	0.321271	0.281053	0.00537815	1.73851	0.568081	0.191091	0.67108	0.0380099	2.99639e-05	0.684027	0.0124204	1.15202	6.69539e-06	2.50069
NEG01856	alpha-Tocotrienoxyl radical	6.32412e+07	6.19189e+07	1.19978e+08	7.01657e+06	6.03293e+06	4.91108e+06	0.929419	0.488002	0.00666412	2.81532	0.699369	0.336977	0.598297	0.0841212	4.77715e-05	1.81774	0.00102599	2.50982	2.38391e-06	4.68115
NEG01857	alpha-Tocotrienoxyl radical	1.50106e+07	2.00419e+07	3.61536e+07	3.48667e+06	6.23461e+06	1.49097e+07	0.149433	0.476765	0.0475723	1.31956	0.0720735	0.575981	0.0105249	1.5995	4.377e-05	0.812073	0.00114949	1.21818	0.0126695	1.82756
NEG01865	alpha-Kessyl alcohol	1.19494e+08	1.14481e+08	1.16264e+08	7.809e+07	8.17739e+07	8.60936e+07	0.76692	0.405594	0.951543	0.2139	0.724668	0.519472	0.74312	0.951812	0.00502359	1.4221	0.0611089	1.74054	0.294315	1.77219
NEG01876	Alline	440910	568959	1.91884e+06	372433	3.86818e+06	1.55759e+07	0.240328	0.073927	0.164548	0.268725	0.00226275	0.792954	0.00268802	2.05617	0.34577	0.0470906	0.00335644	0.451392	0.000977482	1.48417
NEG01880	Aliskiren	1.35642e+07	1.06602e+07	1.38791e+07	1.36393e+06	1.52214e+06	1.63139e+06	0.344982	0.390594	0.379244	0.308007	0.75236	0.0505499	0.829193	0.187045	0.000105156	0.826214	0.00207165	0.939035	0.00123215	1.45278
NEG01905	Acrolein	6.61559e+07	6.27415e+07	7.37202e+07	2.24145e+07	3.73656e+07	5.14485e+07	0.833645	0.948833	0.499876	0.851006	0.0725534	0.595228	0.0915263	1.52192	0.0208918	1.38364	0.00529271	1.59979	0.190671	1.55863
NEG01907	Acitretin	1.20279e+07	1.06521e+07	2.57224e+06	7.6817e+06	6.81488e+06	6.57457e+06	0.549095	0.224869	0.00430541	1.01991	0.450494	0.192536	0.851637	0.0543351	0.0156825	0.449181	0.080796	0.517066	0.0299745	0.601958
NEG01912	Achillicin	5.01107e+07	5.23155e+07	3.01802e+07	5.20105e+07	1.27276e+08	2.05058e+08	0.855626	0.114786	0.194268	1.37215	0.0317464	3.48761	0.103529	3.35046	0.845349	0.131093	0.0360873	2.26023	0.000468802	5.44311
NEG01918	Acetone	1.88723e+08	1.72519e+08	1.85984e+08	1.13005e+08	1.121e+08	1.19395e+08	0.720534	0.951622	0.792392	0.413765	0.961314	0.372367	0.662327	1.69762	0.0893888	1.84906	0.039211	2.16338	0.176274	3.33932
NEG01919	Acetone	2.8787e+08	2.56275e+08	2.85534e+08	1.01865e+08	1.6218e+08	2.15274e+08	0.59009	1.8358	0.667499	1.22602	0.141875	2.26936	0.272399	3.739	0.00750248	3.01779	0.0379816	2.97636	0.339643	2.96216
NEG01920	Acetone	2.61457e+08	2.64904e+08	3.59371e+08	1.90555e+08	1.67533e+08	1.71552e+08	0.937116	0.0450172	0.390531	2.13405	0.543364	1.53831	0.85259	1.32624	0.118843	1.31864	0.0275081	3.08364	0.091116	5.20858
NEG01921	Acetone	2.55637e+08	2.24791e+08	2.28914e+08	1.0434e+08	1.41302e+08	1.8421e+08	0.334844	1.63779	0.954613	0.313311	0.34933	2.20244	0.145677	1.96124	0.00240276	2.81357	0.0211216	2.49146	0.533135	2.16207
NEG01927	Abietinal	5.21423e+07	4.27245e+07	2.39225e+07	9.40279e+07	4.49505e+07	3.20385e+07	0.255034	0.624257	0.0954129	1.46122	0.00817649	2.93653	0.115162	2.11576	0.0199032	1.41392	0.768994	0.396439	0.448557	0.777304
NEG01935	[2-(5,7-dihydroxy-4-oxo-2-phenyl-4H-chromen-6-yl)-3-hydroxy-6-methyl-5-oxooxan-4-yl]oxidanesulfonic acid	2.11048e+06	9.19952e+06	1.7757e+07	1.37247e+06	8.41111e+06	7.6844e+06	0.0081979	0.83888	0.347979	0.602675	0.0391759	1.16592	0.830384	0.212697	0.0156263	0.175302	0.833786	0.262216	0.265858	0.902108
NEG01940	9Z-eicosenoic acid	6.39509e+07	7.07483e+07	5.21844e+07	9.76288e+07	8.0619e+07	7.30571e+07	0.591076	0.774333	0.444304	1.01697	0.290598	1.54445	0.663546	0.910874	0.0465948	1.24217	0.456276	0.683426	0.437372	1.12111
NEG01947	9-Decenoylcholine	3.30437e+07	2.49661e+07	1.18689e+07	1.3858e+07	1.38288e+07	1.55934e+07	0.13009	1.04174	0.0961066	0.938106	0.99378	0.179506	0.647683	0.683148	0.00236919	1.00302	0.0158816	1.00526	0.610254	0.151787
NEG01948	9-(2-Carboxyphenyl)-3,6-bis(diethylamino)xanthylium(1+)	1.9302e+07	2.06883e+07	1.14596e+07	1.03678e+07	9.79272e+06	9.45994e+06	0.734631	0.277939	0.213737	0.738986	0.766598	0.0854301	0.830207	0.229847	0.000948744	0.637162	0.0202828	1.04233	0.742196	0.400342
NEG01960	7alpha-Hydroxypregnenolone	6.15621e+07	5.04888e+07	2.79692e+07	1.1383e+08	5.63613e+07	3.42458e+07	0.283916	0.628729	0.113065	1.57455	0.0161604	3.20771	0.0211428	2.95269	0.0263987	1.58505	0.545538	0.628038	0.614242	0.520698
NEG01975	6Z,9Z-octadecadienoic acid	2.26538e+07	2.01719e+07	1.32771e+07	3.96494e+07	2.10768e+07	1.25843e+07	0.53561	0.157458	0.210893	0.803774	0.0182438	1.84186	0.0206848	1.81477	0.0301973	0.901965	0.807418	0.252838	0.888268	0.029852
NEG01978	6beta-Hydroxyasiatic acid	1.35156e+07	1.4825e+07	2.09325e+07	6.30154e+06	4.09328e+06	5.06427e+06	0.707884	0.0842871	0.192706	0.715766	0.238762	0.508734	0.494762	0.265505	0.0200464	0.557848	0.00327556	1.04329	0.00139669	1.67517
NEG01986	6-phosphonatooxy-D-gluconate	9.37622e+06	8.39997e+06	731164	6.08474e+06	6.06889e+06	7.77408e+06	0.571943	0.146934	0.00031475	1.00486	0.982241	0.19	0.133132	0.403499	0.00626139	0.42559	0.160272	0.384393	1.1177e-05	1.02544
NEG01991	6-Deoxohomodolichosterone	1.30834e+07	8.5395e+06	854204	1.49859e+07	3.19757e+07	1.66379e+07	0.242006	0.659563	0.0350847	0.794357	0.0452456	1.22076	0.0515878	1.33035	0.726668	0.189687	0.00424029	1.40722	0.00370411	1.62831
NEG01999	6-({[3,4,5-trihydroxy-6-(hydroxymethyl)oxan-2-yl]oxy}methyl)oxane-2,3,4,5-tetrol	5.90499e+08	6.27306e+08	1.88354e+08	4.22509e+08	3.89709e+08	4.38356e+08	0.817245	0.735249	0.0190303	7.47098	0.740358	0.0689441	0.657958	2.42969	0.110202	2.51698	0.157251	3.39341	0.0450758	4.45241
NEG02000	6-({[3,4,5-trihydroxy-6-(hydroxymethyl)oxan-2-yl]oxy}methyl)oxane-2,3,4,5-tetrol	1.20494e+07	1.52447e+07	1.56643e+06	9.64167e+06	8.01094e+06	9.30676e+06	0.537593	0.382467	0.0146917	1.38388	0.553323	0.143924	0.658708	0.388608	0.37254	0.254536	0.182297	0.528047	0.00368145	0.943038
NEG02005	6-(1-carboxypropoxy)-3,4,5-trihydroxyoxane-2-carboxylic acid	1.60483e+07	1.22606e+07	1.11666e+07	8.90803e+06	7.57826e+06	3.12048e+06	0.0694519	0.675222	0.74191	0.103343	0.364215	0.240336	0.00218898	0.886201	0.00238762	0.611077	0.0114104	0.687178	0.02501	1.14413
NEG02008	6,7-Dihydro-4-(hydroxymethyl)-2-(p-hydroxyphenethyl)-7-methyl-5H-2-pyrindinium	9.71953e+07	9.35941e+07	1.01955e+08	5.13977e+07	5.92675e+07	6.57769e+07	0.812904	0.373027	0.742275	0.573557	0.290383	1.0228	0.537845	1.29131	0.000289343	1.61718	0.0349236	1.91268	0.142859	2.23588
NEG02013	5beta-Cholestane-3alpha,7alpha,24,26-tetrol	2.68692e+06	1.09514e+07	1.10168e+07	9218.72	9216.53	14378.9	0.12457	0.861494	0.991916	0.00205093	0.999837	0.0232114	0.625782	0.0124151	1.28449e-05	0.394863	0.0502716	1.08436	0.0185035	1.1589
NEG02014	5alpha-Pregnane-3alpha,20alpha-diol	1.61838e+09	1.32342e+09	7.35853e+08	1.72941e+09	1.23451e+09	8.17347e+08	0.230564	3.73006	0.110137	7.57841	0.104366	8.4563	0.0257325	11.3815	0.711613	1.36544	0.68383	0.976413	0.794501	0.809603
NEG02037	5-Methyl-2(3H)-furanone	2.71418e+07	1.64375e+07	8.26996e+06	1.47551e+07	1.25644e+07	1.37837e+07	0.0053016	1.25184	0.116169	0.785018	0.523052	0.282771	0.666431	0.468593	0.00674277	0.752456	0.168769	0.436305	0.279666	0.300705
NEG02045	5-hydroperoxy-15-HETE	1.19368e+07	2.47096e+07	1.10361e+07	1.37299e+07	9.85401e+06	9.56432e+06	0.0397474	1.21495	0.0598208	0.959861	0.382519	0.199936	0.863876	0.0985342	0.690454	0.0858684	0.0187081	1.24238	0.721715	0.362783
NEG02052	5-Heptadecyl-1,3-benzenediol	2.8857e+07	2.37092e+07	1.28893e+07	3.73024e+07	2.18922e+07	1.28011e+07	0.277086	0.528205	0.0910131	1.10222	0.0134576	1.57195	0.0142704	1.79669	0.168463	0.508625	0.63969	0.0131727	0.987193	0.0587455
NEG02056	5-formyl-6-hydroxy-1,1,4a,6-tetramethyl-decahydronaphthalen-2-yl acetate	7.75766e+06	4.29052e+06	1.34368e+06	1.99786e+07	4.32699e+06	2.48547e+06	0.0383106	0.542919	0.00761721	0.642708	0.00194619	1.6011	0.0370991	0.885404	0.0106475	0.757925	0.972213	0.119554	0.0740616	0.410788
NEG02075	5-(10,13-Nonadecadienyl)-1,3-benzenediol	1.14339e+07	8.69844e+06	4.57545e+06	1.88486e+07	9.35481e+06	5.28706e+06	0.143466	0.433576	0.107144	0.676549	0.0058812	1.26368	0.0104301	1.2289	0.0269841	0.574778	0.667071	0.215164	0.754604	0.145556
NEG02077	5,7-Megastigmadien-9-ol glucoside	5.18461e+07	4.15876e+07	2.43461e+07	2.231e+07	1.64604e+07	1.78985e+07	0.160885	0.9553	0.226617	0.978295	0.190377	0.584041	0.671277	0.4864	0.000508884	1.22959	0.000869398	1.60549	0.622432	0.710162
NEG02085	5,12-dihydroxy-6,8,10,14-eicosatetraenoic acid	7.05604e+08	5.81327e+08	2.642e+08	1.51838e+09	5.92648e+08	4.03553e+08	0.375691	1.3573	0.0305606	6.08131	0.0250385	12.4104	0.160725	9.15434	0.0445509	6.34894	0.931067	1.08019	0.284264	2.74342
NEG02086	5,12-dihydroxy-6,8,10,14-eicosatetraenoic acid	3.97884e+08	2.93404e+08	8.78889e+07	5.94533e+08	3.798e+08	2.13804e+08	0.166872	2.24385	0.00325606	5.40616	0.0482826	5.99607	0.0131639	8.14114	0.0689971	2.73977	0.236672	2.424	0.00454453	4.42995
NEG02091	5';-Carboxy-gamma-chromanol	9.22588e+06	4.81831e+06	1.81227e+06	2.89305e+07	7.72684e+06	4.47155e+06	0.0267464	0.60752	0.0177369	0.614952	0.00369516	1.90779	0.0337122	1.14118	0.00614018	1.00764	0.0753057	0.535441	0.0109835	0.655244
NEG02094	4?-carboxy-4?-methyl-5?-cholesta-8,24-dien-3?-ol	2.26839e+07	2.06995e+07	4.70065e+07	2.82632e+06	3.53241e+06	4.99632e+06	0.812906	0.313646	0.0593166	1.6758	0.592659	0.325531	0.440903	0.616387	6.46973e-05	1.08858	0.0496162	1.22339	0.00165857	2.43134
NEG02095	4?-carboxy-4?-methyl-5?-cholesta-8,24-dien-3?-ol	4.88225e+06	4.69908e+06	1.07188e+07	4.32531e+06	8.72129e+06	1.66778e+07	0.818033	0.113033	0.0457073	0.836904	0.0354433	0.727337	0.0301588	1.45158	0.537222	0.0762871	0.0458343	0.429284	0.139582	0.618687
NEG02098	4alpha-Formyl-4beta-methyl-5alpha-cholesta-8,24-dien-3beta-ol	1.95318e+06	7.4447e+06	1.80729e+07	4495.85	592.898	14360.5	0.0869652	0.556817	0.0287554	1.16583	0.340893	0.0254305	0.340893	0.0587277	3.23151e-06	0.32794	0.0274556	0.853598	0.000129378	1.78942
NEG02099	4a-Formyl-5a-cholesta-8,24-dien-3b-ol	1.25769e+07	9.99348e+06	3.11167e+07	162136	98408.7	65861.2	0.573626	0.555885	0.00151681	1.80856	0.742753	0.0563304	0.778155	0.0924281	9.32301e-05	0.857998	0.0321584	1.01922	7.14445e-07	2.42438
NEG02136	4-[(E)-2-(3,5-dihydroxyphenyl)ethenyl]benzene-1,3-diol	9.16817e+07	8.81372e+07	8.58991e+07	5.97484e+07	6.8089e+07	7.6368e+07	0.784389	0.418314	0.917079	0.00815982	0.538009	1.13361	0.621672	0.798945	0.00766543	1.26633	0.222875	1.16019	0.668157	0.894056
NEG02150	4,8 Dimethylnonanoyl carnitine	2.9816e+07	3.1674e+07	5.18017e+07	1.63098e+07	2.55061e+07	2.69751e+07	0.724949	0.183152	0.0358472	1.52926	0.0789151	1.05664	0.82188	1.24105	0.000752069	0.858925	0.355027	0.758761	0.0135627	2.02824
NEG02154	4,4-Dimethylcholesta-8,14,24-trienol	6.62512e+07	7.56467e+07	9.95632e+07	1.25294e+07	1.32304e+07	1.68267e+07	0.412447	0.563669	0.2868	1.31644	0.809351	0.0136755	0.368939	0.998659	1.44703e-06	1.72569	9.77588e-05	2.6496	0.00150204	3.83076
NEG02155	4,4-dimethyl-14alpha-formyl-5alpha-cholesta-8,24-dien-3beta-ol	7.98718e+06	1.1873e+07	2.24889e+07	301726	277802	613822	0.103842	0.526918	0.0286296	1.12418	0.874144	0.0788262	0.062447	0.302283	2.95759e-08	0.649246	0.000270933	1.1437	0.00011383	2.01
NEG02156	4,4-Dimethyl-14a-formyl-5a-cholesta-8,24-dien-3b-ol	2.7201e+06	2.86705e+06	6.25565e+06	154351	241352	350722	0.856303	0.0715519	0.0104921	0.717193	0.106119	0.084533	0.121182	0.175803	4.89418e-06	0.3764	0.00516687	0.462085	2.13059e-05	1.06483
NEG02157	4,4-Dimethyl-14a-formyl-5a-cholesta-8,24-dien-3b-ol	3.03602e+07	1.4458e+07	3.58061e+07	812855	1.4124e+06	150192	0.017981	1.65365	0.000471783	1.74209	0.640403	0.055144	0.316387	0.0348453	7.3588e-05	1.32446	0.0039033	1.22361	8.52647e-08	2.58717
NEG02160	4';-Methyl-(-)-epigallocatechin 3-(4-methyl-gallate)	4.13664e+07	1.88146e+07	9.05598e+06	1.8e+07	1.29021e+07	6.66949e+06	0.000307748	1.99092	0.064683	0.912864	0.219304	0.682017	0.0128428	1.06244	0.00108547	1.10995	0.0377327	0.659496	0.607521	0.479762
NEG02166	3alpha-Acetomethoxy-11alpha-oxo-12-ursen-24-oic acid	5.00012e+06	6.4962e+06	9.51833e+06	1.71696e+06	1.55521e+06	1.72993e+06	0.129523	0.384286	0.243705	0.429202	0.7059	0.122062	0.666176	0.146692	7.92243e-05	0.393168	0.000176654	0.723084	0.0072547	1.11898
NEG02175	33-Deoxy-33-hydroperoxyfurohyperforin	1.78094e+07	1.40604e+07	1.84743e+07	1.32171e+06	1.88163e+06	1.69737e+06	0.351609	0.541548	0.354918	0.384526	0.330937	0.0212706	0.744015	0.0285668	0.000177297	0.976267	0.000923841	1.08706	0.00120551	1.70603
NEG02189	3-Oxoglutaric acid	9.19684e+07	4.19337e+07	1.01494e+07	2.79277e+07	1.94937e+07	2.54826e+07	0.0203599	2.02358	0.0113058	1.97811	0.0833577	0.631249	0.169898	0.497626	0.00377192	1.62011	0.0146931	1.04082	0.0834401	0.999502
NEG02196	3-Nonen-5-one	3.78964e+08	3.14289e+08	1.71912e+08	4.92592e+08	2.88901e+08	1.68876e+08	0.291766	1.68656	0.0968175	3.95459	0.0134193	5.7968	0.0121767	6.62145	0.157801	1.93636	0.619749	0.0977156	0.967002	0.135237
NEG02225	3-Hydroxypropanal	1.15599e+08	7.19926e+07	8.51471e+07	7.234e+07	6.29514e+07	7.89294e+07	0.0125894	2.33714	0.664933	0.875735	0.673903	0.0037217	0.479082	2.20945	0.0285483	1.28371	0.656635	0.795488	0.844322	0.625356
NEG02250	3-dehydrosphinganinium(1+)	1.7879e+07	7.29068e+06	1.69633e+07	5.69474e+06	6.0733e+06	6.47859e+06	0.00777185	1.38673	0.0165089	1.15534	0.893484	0.356342	0.899067	0.42346	0.00156333	0.752277	0.70477	0.195456	0.0108192	1.30649
NEG02251	3-dehydrosphinganinium(1+)	1.98391e+07	5.80622e+07	5.07654e+07	5.85432e+07	3.63669e+07	5.58569e+07	0.012741	2.08034	0.796066	0.407692	0.129408	1.1226	0.346786	2.4584	0.00516797	1.32509	0.175508	1.0671	0.870317	0.310853
NEG02252	3-dehydrosphinganinium(1+)	6.32591e+07	8.47028e+07	6.27112e+07	1.11952e+08	8.85795e+07	7.12697e+07	0.152543	1.75039	0.498708	1.06396	0.293805	1.90928	0.354352	1.75488	0.0323986	1.55938	0.812027	0.312272	0.796774	0.40373
NEG02283	3,4-Methyleneazelaic acid	477307	218912	304483	160914	885254	4.5542e+06	0.061959	0.149927	0.530061	0.0811933	0.00479076	0.356157	0.000176834	1.11203	0.0211667	0.105993	0.00871266	0.200139	4.11861e-05	0.863619
NEG02288	3,4-Dimethyl-5-pentyl-2-furandodecanoic acid	4.17505e+07	4.3292e+07	1.05335e+07	1.32925e+07	1.73934e+07	2.16562e+07	0.848262	0.186078	0.00140363	1.99556	0.344592	0.677685	0.471335	0.942434	0.000243477	1.20489	0.00504118	1.5123	0.0943906	1.00301
NEG02307	3';-Methoxy-[6]-Gingerdiol 3,5-diacetate	6.88009e+07	5.62511e+07	3.40116e+07	1.71091e+08	6.97685e+07	3.88828e+07	0.294977	0.581105	0.140536	1.53943	0.0444614	4.28218	0.0105078	3.57093	0.0429029	2.20659	0.258546	1.04012	0.710333	0.41224
NEG02315	26-Methyl nigranoate	1.73718e+06	2.11277e+06	6.27554e+06	1.24291e+06	3.25066e+06	7.61777e+06	0.318521	0.107889	0.0321602	0.678355	0.0421165	0.547442	0.0327978	1.05597	0.127732	0.109151	0.227315	0.162295	0.566662	0.223814
NEG02320	24-Hydroxyglycyrrhetic acid	2.63767e+07	4.07564e+07	1.00064e+08	2.43235e+06	1.58099e+06	1.31796e+06	0.304158	0.537466	0.00649391	2.9919	0.421511	0.361768	0.762185	0.00949519	2.46039e-05	1.18292	0.0125768	2.03525	6.66636e-06	4.34552
NEG02324	20-hydroxylipoxin A4	3.29587e+06	2.59319e+06	2.13573e+06	2.23172e+06	4.74678e+06	8.73437e+06	0.469889	0.0972451	0.667799	0.126377	0.00165854	0.569584	0.0231163	1.13559	0.0577943	0.177989	0.0543318	0.277022	0.00145978	1.02764
NEG02329	2-Vinylthiophene	4.64539e+07	4.07993e+07	7.80835e+07	2.2454e+07	2.81462e+07	2.33488e+07	0.615756	0.837049	0.057797	1.33425	0.147559	0.833079	0.378562	0.0997738	0.0105208	1.14507	0.171791	1.13016	0.00654281	2.31937
NEG02353	2-Methyl-3-hydroxypropanoate	1.57784e+08	1.36284e+08	2.06305e+08	6.5306e+07	9.02878e+07	1.03532e+08	0.607596	0.993212	0.512548	1.82626	0.137641	1.65292	0.436516	1.61039	0.0138118	1.95507	0.160648	1.72617	0.327845	3.55536
NEG02354	2-Methyl-3-hydroxypropanoate	3.85354e+08	3.64118e+08	2.5704e+08	1.63133e+08	2.69576e+08	2.85357e+08	0.793004	1.89126	0.45417	1.82092	0.0745436	4.46614	0.82104	3.12921	0.00503665	3.57031	0.219468	2.84873	0.838469	0.045137
NEG02366	2-Hydroxyglutaric acid lactone	2.65978e+06	3.9484e+06	9.74668e+06	2.48334e+06	1.14697e+07	2.84278e+07	0.0252939	0.285351	0.126452	0.666258	0.0127931	1.24815	0.00155356	2.25462	0.57948	0.0838326	0.0308645	0.629595	0.00150048	1.49307
NEG02367	2-Hydroxyglutarate	1.44675e+06	1.73588e+06	2.32046e+06	550901	2.28367e+06	5.70491e+06	0.550276	0.138192	0.495502	0.18862	0.0090002	0.514313	0.00101786	1.02512	0.00607786	0.165055	0.427876	0.0255624	0.00361644	0.610976
NEG02376	2-Heptene	1.42405e+10	1.12568e+10	5.41306e+09	6.01801e+09	6.0622e+09	6.77591e+09	0.182827	18.3365	0.106405	19.7078	0.976786	3.00544	0.648359	14.1646	0.00159458	20.7435	0.0118064	22.1831	0.679972	1.98925
NEG02379	2-Heptadecylfuran	9.8738e+06	8.08046e+06	4.52741e+06	1.31413e+07	7.60284e+06	4.42733e+06	0.259076	0.274605	0.118667	0.615908	0.0129988	0.935574	0.0143461	1.0525	0.131718	0.34362	0.718414	0.0098301	0.960215	0.0264701
NEG02382	2-Furanmethanol	2.81441e+06	2.83349e+06	3.28281e+06	1.58979e+06	1.0129e+07	3.64299e+07	0.967632	0.0174685	0.723813	0.098057	0.094123	1.28533	0.114898	2.44883	0.000633086	0.262108	0.146406	0.507325	0.0460695	2.43255
NEG02420	2-(5,8-Tetradecadienyl)cyclobutanone	690838	1.33416e+06	1.28266e+06	1.74117e+06	2.78597e+06	7.46666e+06	0.0118809	0.301723	0.956328	0.0216667	0.150061	0.272887	0.00749938	1.16941	0.0299455	0.232066	0.0281703	0.308855	0.00285517	0.97385
NEG02443	2,4-Dichlorophenoxyacetic acid	4.76279e+07	5.32973e+07	5.11039e+07	3.27779e+07	3.34556e+07	3.31794e+07	0.487362	0.568354	0.887867	0.0787598	0.85808	0.0576111	0.950358	0.323048	0.00926391	0.790745	0.0224153	1.42785	0.227747	1.37932
NEG02448	2,4,12-Octadecatrienoic acid piperidide	3.91971e+08	3.21543e+08	1.77878e+08	4.17337e+08	2.99203e+08	1.96601e+08	0.235301	1.83842	0.106935	3.74844	0.112132	4.13727	0.0248149	5.69031	0.729104	0.642209	0.672815	0.490822	0.804996	0.353732
NEG02450	2,4,12-Octadecatrienoic acid piperidide	2.48761e+07	1.90465e+07	8.3949e+06	2.35227e+07	1.83993e+07	1.26686e+07	0.18703	0.699762	0.0400977	1.08834	0.217048	0.504179	0.136782	0.976886	0.755061	0.113456	0.867283	0.0172227	0.346421	0.437124
NEG02452	2,4,12-Octadecatrienoic acid isobutylamide	4.64958e+07	7.00356e+07	1.80158e+08	4.94093e+07	7.60014e+07	1.00587e+08	0.0749533	1.55603	0.00924444	3.31844	0.0603626	1.23783	0.39005	2.09045	0.733307	0.175275	0.70169	0.0176634	0.0818764	2.61838
NEG02462	2';-Apo-beta-carotenal	1.24526e+07	9.80459e+06	9.5668e+06	4.54968e+06	2.93254e+06	2.71921e+06	0.235722	0.485802	0.896262	0.0191523	0.205322	0.430741	0.809202	0.0298682	0.00137666	0.631186	0.00160577	0.830455	0.000142105	1.0856
NEG02469	15-oxo-5S,6R-dihydroxy-7E,9E,11Z-eicosatrienoic acid	2.65759e+08	2.72907e+08	1.6594e+08	1.51169e+08	1.53148e+08	1.53795e+08	0.87388	0.544986	0.265501	2.30837	0.934208	0.0761211	0.978002	1.09482	0.00103559	2.28452	0.0191292	3.48744	0.886708	0.985412
NEG02475	15-Keto-13,14-dihydroprostaglandin A2	4.07089e+06	2.16061e+06	709891	1.0238e+07	3.02619e+06	1.78993e+06	0.014044	0.460463	0.00843544	0.456989	0.000576447	1.06942	0.0217845	0.67607	0.00220534	0.556424	0.115581	0.270413	0.0197895	0.422597
NEG02477	15-Hydroperoxyeicosa-8Z,11Z,13E-trienoate	1.16164e+09	1.343e+09	1.01284e+09	2.27772e+09	1.5895e+09	1.53562e+09	0.474111	3.50362	0.442285	4.68243	0.120183	9.83953	0.890996	2.13935	0.0149279	7.4167	0.40074	3.69594	0.309376	6.96789
NEG02479	15-Hydroperoxyeicosa-8Z,11Z,13E-trienoate	7.6432e+07	1.05959e+08	2.08244e+08	1.64322e+08	1.02537e+08	1.57964e+08	0.07433	1.69315	0.0424299	3.2121	0.223467	3.28811	0.227562	3.19425	0.0805047	1.95153	0.874035	0.332635	0.40553	1.49481
NEG02482	15-Hydroperoxyeicosa-8Z,11Z,13E-trienoate	4.90759e+06	2.54936e+06	683986	8.45533e+06	1.8725e+06	694252	0.0052922	0.552971	0.00116725	0.533237	0.000479161	1.02662	0.00656865	0.677193	0.0288874	0.379216	0.147709	0.128935	0.975419	0.0484895
NEG02483	13-cis Retinol	6.20856e+07	4.2404e+07	2.11279e+07	1.35767e+08	5.58357e+07	3.12744e+07	0.0793282	1.14636	0.0620499	1.5978	0.0103643	3.81292	0.0289066	3.22028	0.0152581	1.91551	0.229498	1.03784	0.297727	0.867674
NEG02485	13';-Hydroxy-alpha-tocotrienol	3.48206e+06	5.01979e+06	7.85363e+06	136643	485310	55154.1	0.45254	0.105481	0.30063	0.453539	0.478489	0.0903581	0.381311	0.0238186	5.41934e-05	0.440549	0.043318	0.677663	0.00129827	1.08022
NEG02486	13';-Hydroxy-alpha-tocotrienol	1.10176e+07	1.56207e+07	3.39003e+07	3.83864e+06	3.24808e+06	5.38118e+06	0.155977	0.441036	0.00515472	1.53531	0.571822	0.224405	0.0540116	0.756119	0.000548347	0.599335	0.00135959	1.15332	7.00682e-05	2.30098
NEG02487	13';-Hydroxy-alpha-tocotrienol	1.14309e+07	1.0528e+07	2.66893e+07	3.01066e+06	1.51415e+06	2.9643e+06	0.766974	0.272133	0.0262078	1.31968	0.129716	0.395225	0.0798237	0.584291	0.00329971	0.655645	0.00208033	0.996935	0.00230151	2.04816
NEG02492	12(13)Ep-9-KODE	8.84036e+07	7.12908e+07	1.30839e+08	1.46737e+08	8.09555e+07	2.36485e+07	0.328652	0.539175	0.599504	1.12171	0.0202337	3.4399	0.00244743	4.20091	0.045297	1.6471	0.505696	0.883038	0.352165	3.20621
NEG02493	12(13)Ep-9-KODE	8.50059e+08	7.4523e+08	4.91899e+08	1.4172e+09	7.79852e+08	4.78926e+08	0.469668	1.37082	0.20491	4.79973	0.0197008	10.6905	0.0225873	10.7246	0.0361015	5.10165	0.798006	1.47104	0.941809	0.0840531
NEG02497	11,12-DiHETrE	2.14739e+09	2.60626e+09	1.81179e+09	4.8719e+09	3.23727e+09	2.84857e+09	0.342148	6.29831	0.330784	7.186	0.169852	16.6006	0.642552	7.8108	0.026129	11.7055	0.30551	6.58009	0.305724	9.88522
NEG02498	11,12,15-trihydroxyeicosatrienoic acid	1.37117e+07	9.56253e+06	4.85042e+06	1.7766e+07	7.7894e+06	3.34232e+06	0.0816275	0.651406	0.0706011	0.7607	0.00283284	1.29285	0.00233071	1.31205	0.190147	0.327256	0.308127	0.13659	0.462971	0.182936
NEG02500	10-Undecenal	5.65169e+06	1.23064e+07	2.78716e+07	1.53352e+06	3.77817e+06	5.18862e+06	0.0162482	0.904262	0.100666	1.02902	0.0508736	0.373016	0.368209	0.487722	0.00557898	0.454811	0.00335019	0.922659	0.0228822	1.80827
NEG02501	10-Undecenal	5.08231e+06	7.98065e+06	1.6958e+07	3.13646e+06	4.91299e+06	6.23303e+06	0.0690111	0.484247	0.0262378	0.94421	0.155641	0.258391	0.51162	0.430884	0.05068	0.267578	0.0860092	0.516361	0.0140411	1.18806
NEG02513	1-O-2';-Hydroxy-4';-methoxycinnamoyl-b-D-glucose	1.21332e+07	1.13999e+07	3.08701e+06	8.20571e+06	7.57097e+06	8.16221e+06	0.794942	0.059812	0.0195898	1.01011	0.678443	0.0898388	0.709489	0.298294	0.0346045	0.406563	0.183369	0.459844	0.0322801	0.642915
NEG02514	1-nitrosonaphthalene	1.06273e+07	1.41072e+07	2.5998e+06	5.93863e+06	1.67775e+06	1.3868e+06	0.447583	0.566668	0.0207642	1.22181	0.00481888	0.757315	0.676092	0.213317	0.025103	0.394544	0.0142257	0.997894	0.106722	0.299354
NEG02521	1-Methyl-3-(2-thiazolyl)-1H-indole	3.07767e+06	3.17118e+06	2.26239e+06	2.48084e+06	5.75027e+06	9.55417e+06	0.868688	0.0502097	0.241634	0.2504	0.0376514	0.726008	0.0824877	0.785806	0.267904	0.154002	0.0915111	0.365895	0.000976673	1.08124
NEG02535	1-Epi-bicyclosesquiphellandrene	2.49649e+07	2.25242e+07	2.58635e+07	8.87499e+06	1.31569e+07	1.48656e+07	0.546406	0.429268	0.56895	0.437712	0.0649997	0.903635	0.576752	0.671216	7.96368e-05	1.00171	0.0275263	1.02436	0.0632232	1.37839
NEG02556	1-(2,3-Dihydro-5-methyl-1H-pyrrolizin-7-yl)ethanone	2.25649e+06	2.79334e+06	1.51034e+06	2.78546e+06	4.61512e+06	1.02403e+07	0.36748	0.165263	0.168217	0.348823	0.374875	0.583896	0.0570587	1.03804	0.276099	0.0691318	0.383405	0.207322	0.000975989	1.22404
NEG02564	1,3-Octadiene	1.78638e+07	1.00511e+07	6.75156e+06	5.03102e+06	4.0987e+06	4.85712e+06	0.00665823	1.18324	0.242337	0.384218	0.426767	0.190901	0.431784	0.436324	0.000248203	0.852532	0.000240963	0.753874	0.482966	0.429712
NEG02573	1,2-Diphenylcyclobutane	1.76453e+07	1.04545e+07	9.59233e+06	780262	904306	1.55181e+06	0.0499165	1.10551	0.746169	0.0903605	0.702862	0.193271	0.172983	0.486	8.10703e-05	1.00678	0.000462333	1.0438	0.00142573	1.22062
NEG02575	1,2-Dihydro-1,1,6-trimethylnaphthalene	5.10457e+06	4.93808e+06	6.63312e+06	1.20565e+06	534641	214599	0.874625	0.114264	0.160233	0.417471	0.131172	0.326662	0.277101	0.250013	0.000235126	0.460028	0.000441333	0.687848	8.0564e-06	1.11469
NEG02584	1,2,4,5,7,8-Hexathionane	1.85256e+08	1.30048e+08	1.75321e+08	8.59851e+07	1.09914e+08	1.22641e+08	0.066263	2.94635	0.165224	2.14639	0.389747	1.66971	0.648822	1.1162	0.00589015	2.29323	0.435223	0.810927	0.132707	2.92193
NEG02587	1,2,10-Trihydroxydihydro-trans-linalyl oxide 7-O-beta-D-glucopyranoside	4.12158e+06	4.63505e+06	2.27799e+06	7.89965e+06	7.28006e+06	3.90633e+06	0.534108	0.121678	0.0410605	0.511212	0.716705	0.262352	0.0323108	1.08871	0.0193103	0.40971	0.0595008	0.469977	0.184742	0.460707
NEG02591	1,1,2-Trimethyl-3,5-bis(1-methylethenyl)cyclohexane	2.28467e+07	1.46192e+07	1.06714e+07	8.04123e+06	7.13008e+06	6.40808e+06	0.0140798	1.13729	0.547698	0.303834	0.646237	0.00995485	0.689417	0.06253	0.000283313	0.900596	0.00379539	0.848837	0.512089	0.623056
NEG02594	(?-trans-Linalyl oxide	2.68713e+07	1.75689e+07	1.00549e+07	1.10978e+07	8.44205e+06	7.84602e+06	0.037584	1.11619	0.134498	0.729459	0.349385	0.336768	0.738935	0.14301	0.0042259	0.87937	0.00108392	0.937677	0.634243	0.327982
NEG02601	(Z)-6-(2-Methoxyvinyl)-7-methyl-2H-1-benzopyran-2-one	5.02723e+06	4.55839e+06	2.74419e+06	7.36635e+06	5.31737e+06	2.37131e+06	0.347995	0.16064	0.0373478	0.397855	0.256817	0.525928	0.00654011	1.08791	0.156431	0.292488	0.415789	0.192532	0.614332	0.12092
NEG02610	(S)-Nerolidol 3-O-[a-L-rhamnopyranosyl-(1-&gt;2)-b-D-glucopyranoside]	121958	142950	384839	313520	5.49828e+06	1.65933e+07	0.742395	0.0291107	0.30935	0.109721	0.0306692	0.962238	0.066801	1.55248	0.0124863	0.0881138	0.0266111	0.566628	0.00875958	1.77955
NEG02616	(S)-Actinidine	5.33661e+06	8.19902e+06	3.3395e+06	3.88441e+06	1.08286e+07	1.66528e+07	0.252417	0.409739	0.116809	0.654518	0.00632132	0.936582	0.0458727	0.888921	0.133588	0.244431	0.397117	0.341978	0.000236954	1.29863
NEG02618	(S)-[8]-Gingerol	1.03294e+07	5.50378e+06	1.71485e+06	1.76025e+07	4.17168e+06	1.84707e+06	0.00631323	0.768433	0.00442852	0.750468	0.000304935	1.44532	0.0086993	0.950327	0.0218366	0.540076	0.208488	0.162533	0.868341	0.0869006
NEG02643	(all-Z)-8,11,14-Heptadecatrienal	1.85668e+08	1.5267e+08	7.85652e+07	2.99783e+08	1.64663e+08	8.79711e+07	0.347832	0.968256	0.0760793	2.92466	0.0158334	4.78716	0.00666835	5.43244	0.0439911	2.26319	0.687575	0.924788	0.779583	0.539853
NEG02644	(all-Z)-8,11,14-Heptadecatrienal	1.6414e+08	1.77405e+08	7.34835e+07	3.56343e+08	1.51916e+08	7.57624e+07	0.783931	1.06873	0.0690903	3.6079	0.0238439	6.24171	0.0469755	5.67576	0.0242623	3.04421	0.644001	0.143947	0.940045	0.221339
NEG02648	(9E)-9-nitrooctadecenoic Acid	2.52794e+07	2.80039e+07	2.38192e+07	1.28405e+07	1.98383e+07	2.0177e+07	0.547616	0.357065	0.637558	0.28175	0.0116121	1.06207	0.91684	0.360387	0.000825882	0.776039	0.0783988	0.91519	0.665469	0.503253
NEG02649	(9E)-9-nitrooctadecenoic Acid	6.13754e+07	4.20142e+07	3.13423e+07	1.98572e+07	2.4276e+07	2.1641e+07	0.0374812	1.62817	0.249239	0.723131	0.333116	0.645483	0.681326	0.0989895	1.89258e-05	1.58932	0.036524	1.38073	0.242038	1.074
NEG02650	(9E)-10-nitrooctadecenoic Acid	3.2133e+07	2.65066e+07	2.03529e+07	1.34715e+07	1.69982e+07	1.60923e+07	0.218773	0.756541	0.297447	0.525114	0.144031	0.509702	0.760534	0.0983068	4.81455e-05	1.05477	0.0377021	1.00515	0.404213	0.678215
NEG02651	(7Z,10Z,13Z,16Z)-docosatetraenoate	7.1183e+06	3.93203e+06	1.42517e+06	1.99259e+07	4.07795e+06	1.72552e+06	0.0370383	0.502426	0.0127289	0.586336	0.00460467	1.68053	0.0207692	1.0049	0.0163975	0.787744	0.888166	0.15178	0.644414	0.135118
NEG02655	(4E)-6-hydroxy-1-(4-hydroxy-3-methoxyphenyl)tetradec-4-en-3-one	2.96266e+08	2.29996e+08	1.20341e+08	4.84427e+08	2.41632e+08	1.42263e+08	0.179055	2.05994	0.0976626	3.53353	0.00632947	6.34369	0.0153947	6.01236	0.0292352	2.85493	0.777583	0.895215	0.704565	0.854099
NEG02656	(4E)-6-hydroxy-1-(4-hydroxy-3-methoxyphenyl)tetradec-4-en-3-one	7.44759e+06	5.36798e+06	1.99928e+06	1.02427e+07	5.98681e+06	2.97119e+06	0.117016	0.331184	0.0201262	0.670003	0.0411907	0.869859	0.00251655	1.09763	0.178222	0.312996	0.558516	0.154297	0.356847	0.222674
NEG02657	(4E)-6-hydroxy-1-(4-hydroxy-3-methoxyphenyl)tetradec-4-en-3-one	2.66235e+07	1.81941e+07	6.49658e+06	3.63999e+07	2.06983e+07	9.94802e+06	0.0901568	0.755964	0.0226762	1.23646	0.0454875	1.6655	0.00370929	2.0951	0.203544	0.565625	0.543149	0.328073	0.32751	0.395396
NEG02662	(3E,7E)-4,8,12-Trimethyl-1,3,7,11-tridecatetraene	5.60435e+07	3.17136e+07	1.53987e+07	1.31152e+07	6.74576e+06	7.48274e+06	0.00488513	1.9001	0.154749	1.07226	0.0597855	0.864807	0.650907	0.383725	5.49841e-05	1.53981	4.77057e-05	1.52092	0.449874	0.848336
NEG02664	(3beta,5alpha,9alpha,22E,24R)-5,9-Epidioxy-3-hydroxyergosta-7,22-dien-6-one	1.12981e+06	3.3293e+06	4.52284e+06	268818	1.14383e+06	5.84077e+06	0.0254573	0.538754	0.478231	0.141138	0.0449591	0.349236	0.00400114	1.19778	0.00237966	0.201865	0.0349545	0.426684	0.492287	0.274997
NEG02671	(3b,16b,20R)-Pregn-5-ene-3,16,20-triol 3-glucoside	9986.71	14037.2	484698	27475.6	714425	5.12647e+06	0.678405	0.00394376	0.338313	0.148476	0.0138478	0.324068	0.0426849	1.03649	0.116548	0.0200839	0.0125275	0.219635	0.038097	0.886392
NEG02675	(2Z)-2-(phenylmethylidene)octane-1,8-diol	8.94042e+06	1.06665e+07	3.50066e+07	1.34827e+06	1.98657e+06	408133	0.648511	0.00103435	0.000470207	1.90158	0.65948	0.0211641	0.274681	0.143253	0.000583392	0.639881	0.0375012	0.959091	1.38268e-06	2.53269
NEG02694	(22E, 24x)-Ergosta-4,6,8,22-tetraen-3-one	1.31856e+09	6.9409e+08	3.38275e+08	2.62227e+08	2.59448e+08	1.92668e+08	0.0215153	10.8616	0.152225	4.78317	0.983329	2.31953	0.624566	0.713121	0.0010386	7.89949	0.00622727	5.96956	0.54616	3.27218
NEG02702	(15alpha,20R)-15,20-Dihydroxypregn-4-en-3-one	2.22666e+07	1.51193e+07	1.54069e+07	4.3763e+07	2.35208e+07	1.26827e+07	0.511409	0.530198	0.975913	0.232795	0.0214194	1.46647	0.0366425	1.83017	0.0772429	0.836567	0.244954	0.412651	0.732903	0.369689
NEG02713	(+)-11-Hydroxy-9-triacontanone	1.91433e+08	1.38368e+08	4.80848e+07	6.04654e+07	6.29084e+07	7.00281e+07	0.116903	2.54479	0.0516604	2.66374	0.898848	0.435026	0.728241	1.54072	0.000944274	2.65024	0.00727329	2.7158	0.590995	0.480584
NEG02757	N-(6-Oxo-6H-dibenzo[b,d]pyran-3-yl)maleamic acid	8.09676e+06	6.80973e+06	3.7064e+06	1.24229e+07	8.12624e+06	4.8274e+06	0.365976	0.144047	0.125413	0.549123	0.0881453	0.885978	0.0123648	1.14366	0.085331	0.432601	0.360037	0.26584	0.513191	0.191464
NEG02764	L-[3-HYDROXY-2-METHYL-5-PHOSPHONOOXYMETHYL-PYRIDIN-4-YLMETHYL]-N,O-CYCLOSERYLAMIDE	1.40203e+07	1.14567e+07	6.38305e+06	2.621e+07	1.30701e+07	7.76131e+06	0.276488	0.298636	0.114269	0.749893	0.0165885	1.54239	0.0186005	1.46219	0.0243781	0.768501	0.473748	0.33481	0.625229	0.245597
NEG02767	L-[3-HYDROXY-2-METHYL-5-PHOSPHONOOXYMETHYL-PYRIDIN-4-YLMETHYL]-N,O-CYCLOSERYLAMIDE	1.19687e+07	9.41748e+06	4.93192e+06	2.62761e+07	1.13265e+07	6.43275e+06	0.219039	0.338024	0.0818399	0.736126	0.00229612	1.50982	0.0323012	1.37969	0.00254312	0.826454	0.390717	0.393818	0.505828	0.303454
NEG02768	L-[3-HYDROXY-2-METHYL-5-PHOSPHONOOXYMETHYL-PYRIDIN-4-YLMETHYL]-N,O-CYCLOSERYLAMIDE	1.30731e+07	1.00416e+07	5.09504e+06	3.04539e+07	1.19425e+07	6.17334e+06	0.133526	0.339851	0.0772768	0.73456	0.0056867	1.79138	0.00229266	1.50756	0.00863905	0.956786	0.286451	0.374702	0.654991	0.176163
NEG02772	Hydroxyacetone phosphate	8.68003e+06	9.09957e+06	5.24662e+06	9.01784e+06	2.19858e+07	3.55244e+07	0.844294	0.0181631	0.205179	0.573357	0.0321007	1.46327	0.101119	1.40996	0.841116	0.0487649	0.0372483	0.926942	0.000476567	2.25702
NEG02786	Dihydrostreptomycin 3'alpha,6-bisphosphate	2.24165e+08	2.26471e+08	2.17686e+08	1.52654e+08	1.61736e+08	1.60812e+08	0.945247	0.362038	0.890802	0.150625	0.605388	0.641267	0.966898	0.726481	0.00154672	1.79585	0.0779196	2.46069	0.343887	2.35624
NEG02798	Biochanin A	9.49791e+07	7.17055e+07	4.95727e+07	4.53769e+07	3.81222e+07	3.45612e+07	0.0961647	1.36626	0.415348	1.028	0.454233	0.612026	0.62408	0.134045	0.00110345	1.53197	0.0138501	1.67695	0.553941	1.13719
NEG02807	Adenosine, N-(1,2-dicarboxyethyl)-, (S) -	583878	2.94609e+06	7.66146e+06	133859	718172	995084	0.00094677	0.631451	0.0444256	0.67554	0.0356435	0.178727	0.486643	0.235335	0.027225	0.114223	0.00199297	0.47478	0.00795229	1.05055
NEG02812	7-O-beta-D-glucosyl-5,7,3',4'-tetrahydroxyflavone	6.16303e+06	4.85415e+06	1.54191e+07	2.40774e+06	929274	746079	0.584274	0.495053	0.0117259	1.0999	0.0082689	0.337256	0.640272	0.0106604	0.0994121	0.426319	0.00611925	0.527526	0.00115244	1.61396
NEG02816	5-methylcytidine	2.52781e+09	2.0002e+09	9.5953e+08	1.0629e+09	1.07152e+09	1.19878e+09	0.182824	7.7265	0.106838	8.29689	0.974611	1.23708	0.647308	5.97817	0.00156095	8.74876	0.0112008	9.39406	0.685045	0.802214
NEG02817	5-methylcytidine	8.40535e+07	5.11419e+07	3.516e+07	3.38111e+07	3.31405e+07	4.35801e+07	0.0613906	2.49904	0.418721	0.392895	0.954682	0.392818	0.368662	2.16914	0.00625226	1.60674	0.190285	0.911622	0.646891	0.250427
NEG02820	5-Fluorodeoxyuridine monophosphate	5.76222e+07	2.18697e+07	1.20017e+07	2.68724e+07	5.09677e+06	2.72805e+06	0.00269462	2.53642	0.0816401	0.916006	0.00165628	1.81777	0.117976	0.621798	0.0106088	1.23208	0.000572452	1.2701	0.045304	1.13909
NEG02826	5,7,4'-Trihydroxy-3'-methoxyflavone	7.42249e+06	8.78815e+06	1.50143e+07	1.07466e+06	2.62703e+06	6.58509e+06	0.417565	0.206619	0.0538465	0.88198	0.0957631	0.599215	0.00985181	1.20342	0.000103372	0.593073	0.00217525	0.793411	0.011307	1.19043
NEG02831	4-(4-Deoxy-beta-D-gluc-4-enuronosyl)-D-galacturonate	3.52633e+07	918833	9.74757e+06	5.32804e+07	5.70429e+07	2.30628e+07	0.159365	1.00301	0.0662388	0.882259	0.931278	0.455716	0.169539	2.2249	0.689223	0.704455	0.0192125	1.87087	0.286141	0.587056
NEG02832	4,5-Methylenedioxy-6-hydroxyaurone	4.04467e+08	2.61996e+08	1.29416e+08	1.20648e+08	7.14747e+07	7.73516e+07	0.0174652	4.55772	0.144519	2.93378	0.106304	2.13547	0.741403	0.90165	0.000166386	3.92151	8.65441e-05	4.38975	0.530056	2.09852
NEG02835	3-NITRO-4-(2-OXO-PYRROLIDIN-1-YL)-BENZENESULFONAMIDE	7.24308e+07	6.31438e+07	3.77138e+07	3.55627e+07	4.79777e+07	5.38689e+07	0.494794	0.696718	0.237683	1.17401	0.118453	1.07581	0.515181	1.10434	0.00249564	1.39406	0.228729	1.07923	0.405667	0.633267
NEG02857	2-Aminoadenosine	1.17748e+07	1.03899e+07	7.94944e+06	1.95403e+07	1.07688e+07	6.85556e+06	0.470509	0.15891	0.355654	0.408916	0.0203858	1.25678	0.033188	1.20779	0.0362303	0.600201	0.837564	0.173009	0.654349	0.172307
NEG02870	2,3,6-TRI-O-SULFONATO-ALPHA-D-GLUCOPYRANOSE	9.09071e+07	5.55648e+07	3.40398e+07	3.32743e+07	2.21946e+07	1.32901e+07	0.0338038	2.25565	0.385136	1.03644	0.266884	0.324535	0.334221	0.100105	0.00122618	1.8017	0.0145982	1.6996	0.380077	1.40178
NEG02872	2'-O-FLUOROETHYL-5-METHYL-URIDINE-5'-MONOPHOSPHATE	8.67279e+08	7.07077e+08	3.88508e+08	1.10995e+09	6.56577e+08	3.89128e+08	0.257649	2.96243	0.0974411	5.91647	0.0137643	8.5313	0.0142134	9.78544	0.181199	2.69545	0.660113	0.0646151	0.997009	0.350883
NEG02888	(RS)-3-Bromo-1,2-epoxypropane	1.98553e+07	3.38292e+07	3.25921e+07	2.05719e+07	1.32495e+07	2.55628e+07	0.178789	1.5728	0.929727	0.168722	0.14916	1.17137	0.114613	1.23461	0.90123	0.232174	0.0481728	1.16884	0.583857	0.612508
NEG02896	-	6.17525e+06	8.10219e+06	1.58605e+07	677873	869548	1.20764e+06	0.179833	0.288257	0.0166095	1.02332	0.342614	0.108671	0.197531	0.283771	1.73173e-05	0.549025	8.59171e-05	0.883718	0.000139933	1.67448
NEG02897	-	1.46487e+07	1.96523e+07	3.16566e+07	3.9794e+06	4.55406e+06	6.2981e+06	0.178467	0.486222	0.107248	1.07468	0.522493	0.0173053	0.135181	0.579899	3.7482e-05	0.744813	0.000858996	1.29394	0.00188663	2.07351
NEG02898	-	3.17517e+07	4.98136e+07	8.45171e+07	3.73948e+06	3.65361e+06	4.08361e+06	0.0213699	1.46849	0.0738253	1.90208	0.917189	0.151567	0.500482	0.201754	8.71059e-06	1.1769	1.15217e-05	2.22275	0.000622758	3.85438
NEG02905	-	210635	290275	1.12776e+06	354773	2.55044e+06	7.19483e+06	0.25004	0.0688576	0.340211	0.190631	0.0140624	0.603091	0.00720019	1.13952	0.0294438	0.0659718	0.0121754	0.391787	0.00174661	0.98052
NEG02908	-	7.60689e+07	5.71522e+07	2.49811e+07	1.93628e+07	2.09461e+07	2.36222e+07	0.207039	1.30991	0.133238	1.47556	0.750722	0.131571	0.662892	1.07079	0.000298287	1.78439	0.00622373	1.94038	0.940277	0.348498
NEG02917	-	4.56541e+07	5.05209e+07	1.22303e+07	1.73573e+07	1.88663e+07	1.85802e+07	0.660566	0.0393995	0.00224772	2.13733	0.776066	0.422193	0.966454	0.346336	0.00999706	1.22779	0.00251922	1.66461	0.46506	0.387285
NEG02923	-	4.08391e+07	6.19393e+07	9.57435e+07	4.70552e+06	4.17063e+06	8.88713e+06	0.237035	0.696985	0.0980558	2.17618	0.697729	0.0733779	0.0344626	1.15903	1.56909e-05	1.45981	0.00507053	2.48941	2.82673e-06	4.01169
NEG02924	-	2.24629e+07	3.00961e+07	8.22564e+07	2.30495e+06	1.45181e+06	601651	0.441813	0.231426	0.00338497	2.74807	0.482842	0.382619	0.379881	0.14302	3.71838e-05	1.07376	0.0107469	1.74475	1.14849e-05	3.93438
NEG02926	-	1.24711e+08	1.70681e+08	2.3669e+08	1.28854e+07	1.04408e+07	2.37936e+07	0.132786	1.4185	0.143893	2.74356	0.490016	0.363348	0.0297841	2.06962	2.74489e-06	2.54748	9.64991e-05	4.25562	7.66966e-05	6.3766
NEG02927	-	4.0122e+06	3.04882e+06	1.00174e+07	6642.4	12396.3	592.898	0.517197	0.343457	0.00113919	1.04338	0.673629	0.00766737	0.340893	0.000271543	0.000212214	0.484905	0.0352344	0.562221	6.96251e-07	1.37192
NEG02932	-	1.10487e+07	1.09467e+07	2.08043e+07	1.07985e+06	928651	706966	0.969481	0.175178	0.00838091	1.1481	0.756429	0.1492	0.555778	0.00667939	4.5122e-05	0.763462	0.0010701	1.06409	2.20101e-06	1.95769
NEG02933	-	6.207e+07	5.21911e+07	1.66451e+08	1.25295e+06	856881	558265	0.636043	1.07349	0.00228974	4.25544	0.665099	0.286132	0.620584	0.044778	5.23159e-05	1.91635	0.0177978	2.35945	1.64169e-05	5.55449
NEG02934	-	2.66886e+08	2.41247e+08	2.32702e+08	6.62075e+07	8.76802e+07	1.55579e+08	0.519587	1.28324	0.843782	0.0632555	0.275096	1.40354	0.049517	4.27002	5.01817e-05	3.34662	0.000527516	4.04265	0.0967139	2.75937
NEG02935	-	1.03081e+07	4.79559e+06	1.19112e+07	96398	397864	19308.8	0.0175805	0.980287	0.000483233	1.0056	0.459543	0.0907209	0.353938	0.0050013	7.83552e-05	0.781686	0.00380633	0.709447	7.7258e-08	1.49093
NEG02941	-	5.26786e+06	5.43382e+06	6.66963e+06	1.51288e+06	614813	349863	0.899556	0.0894541	0.334632	0.342429	0.111281	0.38531	0.429771	0.229217	0.00136101	0.447273	0.00124379	0.717106	1.89121e-06	1.09934
NEG02947	-	5.81588e+06	4.00972e+06	6.49175e+06	2.51944e+06	920162	504509	0.144227	0.489323	0.0589475	0.528891	0.0571519	0.426071	0.269698	0.160446	0.0107052	0.403541	0.00499328	0.573582	3.8903e-05	1.08032
NEG02951	-	6.77835e+06	5.33996e+06	6.94359e+06	420027	651846	475171	0.324957	0.346354	0.359254	0.241639	0.2021	0.014988	0.25352	0.102572	0.000129365	0.606535	0.000458612	0.685262	0.00095708	1.0663
NEG02962	-	1.01847e+07	7.03493e+06	2.90289e+06	1.42863e+07	7.47345e+06	3.14595e+06	0.0712976	0.509673	0.0212593	0.732838	0.0226311	1.11382	0.00202277	1.34511	0.152608	0.374535	0.752208	0.161	0.849734	0.0529768
NEG02981	-	1.12556e+07	9.53014e+06	1.18349e+07	255389	1.31757e+06	5.14107e+06	0.379026	0.45087	0.22026	0.519805	0.0599044	0.450009	0.0102704	1.10316	9.22157e-06	0.814471	0.000163506	0.971396	0.00197571	1.0168
NEG02994	-	3.37764e+08	1.782e+08	8.72245e+07	6.6741e+07	6.615e+07	4.90968e+07	0.0224878	5.4798	0.159227	2.39923	0.986072	1.1682	0.623519	0.354288	0.00107202	3.99883	0.00586607	3.04047	0.543642	1.6813
NEG02998	-	4.65106e+06	5.92321e+06	1.12827e+07	1.90485e+06	2.11057e+06	3.37506e+06	0.373708	0.329523	0.0674057	0.702608	0.698652	0.042799	0.128117	0.474582	0.00685561	0.325852	0.010577	0.59526	0.00876921	1.12807
NEG02999	-	5.70743e+06	7.69337e+06	1.58795e+07	1.74508e+06	2.33661e+06	3.79904e+06	0.121921	0.442801	0.0617208	0.837025	0.133647	0.110736	0.0615837	0.504025	0.00106043	0.419776	0.000105356	0.750374	0.0106507	1.35909
NEG03000	-	1.76968e+06	3.20025e+06	8.44254e+06	239552	122735	126681	0.0397045	0.363377	0.00313139	0.795015	0.347204	0.0934672	0.961031	0.0860722	0.000284512	0.281216	0.000225441	0.567864	5.41598e-05	1.24615
NEG03002	-	3.88998e+06	6.49733e+06	1.033e+07	306741	131766	460137	0.0890664	0.40191	0.127096	0.634223	0.250532	0.173657	0.119265	0.30486	1.07069e-06	0.438974	0.000818091	0.839917	0.000368829	1.33854
NEG03004	-	4.52372e+06	6.5212e+06	1.32098e+07	754355	653099	857853	0.154957	0.290197	0.013485	0.964101	0.620759	0.0507649	0.149538	0.115006	5.08613e-05	0.462245	0.000589565	0.799709	6.77621e-05	1.5399
NEG03005	-	2.86682e+07	9.93286e+06	1.39257e+07	1.40616e+07	1.23429e+07	1.37783e+07	0.000636168	1.65629	0.381297	0.248431	0.365927	0.163868	0.559466	0.62772	0.00224038	0.814782	0.312487	0.369718	0.974039	0.0397651
NEG03009	-	1.48488e+07	1.38509e+07	1.09255e+07	2.72209e+07	2.2561e+07	2.12225e+07	0.682941	0.127951	0.294603	0.618551	0.449197	0.25676	0.838199	0.00179905	0.00565555	0.753278	0.131961	0.678909	0.0422885	1.41321
NEG03014	-	1.51261e+06	4.21423e+06	1.00756e+07	27793.4	46792.3	259412	0.121355	0.380887	0.0352958	0.843128	0.677403	0.00459901	0.214164	0.234392	0.00930778	0.246339	0.0212963	0.652176	0.00037363	1.31683
NEG03015	-	5.19021e+07	4.21036e+07	4.46359e+07	1.26509e+07	8.37626e+06	5.50072e+06	0.276626	0.835385	0.771171	0.293507	0.253409	0.718446	0.309023	0.457193	8.69294e-05	1.46383	0.000575807	1.87565	4.45468e-05	2.711
NEG03018	-	1.1155e+08	6.35324e+07	2.56863e+07	2.57231e+07	1.16662e+07	1.22381e+07	0.0362027	2.64644	0.105897	1.67415	0.0754238	1.26669	0.875916	0.301922	0.00142661	2.12809	4.26574e-05	2.23588	0.52135	1.08915
NEG03022	-	2.15415e+06	2.141e+07	2.05303e+07	512090	1.57947e+06	439580	0.0489621	1.55268	0.932759	0.0708134	0.183934	0.161436	0.156956	0.460551	0.00406341	0.270958	0.0441245	1.43104	0.00420126	1.73088
NEG03023	-	862411	9.20403e+06	8.23918e+06	479474	463801	100720	0.0585158	0.953403	0.836617	0.0275753	0.953252	0.0650843	0.0188617	0.207972	0.201354	0.0773272	0.0491795	0.968088	0.00615161	1.10273
NEG03026	-	6.28901e+07	6.30136e+07	3.90259e+07	3.55043e+07	3.3514e+07	3.73851e+07	0.98987	0.109396	0.213638	1.17067	0.725502	0.0563494	0.510821	1.10587	0.000645979	1.14998	0.0107191	1.71486	0.922365	0.482306
NEG03030	-	2.00989e+07	9.30728e+06	3.53323e+06	6.08811e+06	4.40512e+06	3.24581e+06	0.02649	1.41677	0.0678157	0.691094	0.518224	0.117771	0.626365	0.150706	0.00799468	0.894206	0.0637486	0.529199	0.919808	0.194025
NEG03031	-	3.4139e+07	3.25766e+07	2.09369e+07	2.32471e+07	1.84435e+07	1.52615e+07	0.799633	0.147491	0.359533	0.810998	0.305152	0.692104	0.229916	0.40314	0.0340312	0.52714	0.0402077	1.08208	0.611413	0.663579
NEG03048	-	1.13767e+06	5.08112e+06	1.19682e+07	3671.58	592.898	4793.82	0.0653185	0.507782	0.0275017	0.928735	0.340893	0.0112594	0.340893	0.0324404	1.82416e-06	0.246163	0.0234386	0.710627	8.0602e-05	1.44666
NEG03049	-	5.49543e+06	8.31295e+06	1.54671e+07	183423	123429	355957	0.0862566	0.46796	0.0264964	0.930869	0.602005	0.0915998	0.0623776	0.270834	6.55238e-08	0.538763	0.000197645	0.963097	7.53049e-05	1.68099
NEG03062	-	5.55353e+06	8.70845e+06	2.30224e+07	5.92457e+06	9.26482e+06	1.2673e+07	0.0594627	0.570606	0.00934977	1.19941	0.063414	0.4378	0.346284	0.769244	0.729324	0.0574145	0.777627	0.0260658	0.0794909	0.955251
NEG03068	-	5.14185e+07	4.22924e+07	2.27133e+07	5.54414e+07	3.93341e+07	2.60602e+07	0.233233	0.647943	0.0874496	1.40884	0.0969129	1.54144	0.0238962	2.06235	0.674337	0.269961	0.660304	0.161582	0.730229	0.215065
NEG03085	-	3.49593e+06	3.93952e+06	1.0564e+07	1.64632e+06	1.87483e+06	2.64033e+06	0.600266	0.0332083	0.010491	0.880624	0.685532	0.0970019	0.232238	0.403649	0.00903182	0.293885	0.0277879	0.449053	0.00304801	1.16857
NEG03086	-	2.67714e+07	2.57494e+07	4.39215e+07	8.35064e+06	7.08248e+06	1.01641e+07	0.847817	0.377628	0.0487014	1.46012	0.615106	0.158648	0.22602	0.81538	0.000523108	1.0013	0.00172989	1.42362	0.000858496	2.48208
NEG03087	-	7.89203e+06	9.23003e+06	2.10009e+07	2.26778e+06	1.48265e+06	1.5726e+06	0.550108	0.0203072	0.0070483	1.30487	0.369737	0.261653	0.896425	0.273613	0.00197516	0.53626	0.00209282	0.925452	7.32268e-05	1.9288
NEG03089	-	2.68481e+07	2.59364e+07	3.44767e+07	6.54156e+06	3.16566e+06	1.5531e+06	0.86747	0.238703	0.164084	0.931543	0.158561	0.74138	0.301383	0.548021	0.000264733	1.03884	0.000434771	1.56336	6.77862e-06	2.52428
NEG03090	-	3.15194e+06	3.747e+06	1.24063e+07	450902	654152	113229	0.657428	0.00244994	0.00049916	1.1348	0.687621	0.00548725	0.281421	0.0840778	0.000405739	0.383074	0.0375506	0.571296	1.53622e-06	1.51164
NEG03091	-	6.50474e+07	5.1661e+07	5.01724e+07	2.31766e+07	1.56154e+07	1.42337e+07	0.267757	1.07057	0.883714	0.056667	0.246705	0.908362	0.771326	0.0864865	0.00126878	1.46371	0.00227	1.90312	0.000227833	2.48446
NEG03093	-	2.65269e+08	2.12825e+08	2.23553e+08	6.51339e+07	4.30379e+07	2.82246e+07	0.249348	1.97997	0.798923	0.60017	0.247144	1.63354	0.291201	1.04978	0.000102699	3.29621	0.000477199	4.2022	3.02167e-05	6.06547
NEG03103	-	9.24713e+06	7.49792e+06	8.18139e+06	7.63219e+06	6.91121e+06	1.15765e+07	0.354741	0.265715	0.75707	0.0945353	0.49124	0.150788	0.00644017	1.17877	0.194292	0.196764	0.738459	0.134653	0.10177	0.305234
NEG03116	-	783891	739572	6.0304e+06	5.74173e+07	2.53837e+07	6.66829e+06	0.870444	0.0911217	0.0647169	0.76119	0.0124365	2.75762	0.0311251	2.80911	5.81731e-05	1.81937	0.00256193	1.53097	0.89922	0.0683039
NEG03117	-	1.69371e+07	1.48318e+07	8.84606e+06	2.09928e+07	1.32048e+07	6.21839e+06	0.543614	0.197217	0.175784	0.756674	0.1107	0.892436	0.0108078	1.13428	0.446925	0.351779	0.473651	0.255812	0.539479	0.198443
NEG03143	-	15653.2	10294.9	348118	5047.84	656006	4.40472e+06	0.513781	0.0243791	0.223871	0.134176	0.0190038	0.334502	0.00517569	1.04511	0.0729262	0.0188932	0.0197824	0.200571	0.00332016	0.850807
NEG03182	-	3.46491e+07	2.79334e+07	1.54308e+07	7.36601e+07	3.1936e+07	1.61886e+07	0.258439	0.595042	0.0906092	1.16927	0.0252602	2.81975	0.0537365	2.56103	0.0265116	1.35185	0.611631	0.502397	0.904797	0.146203
NEG03183	-	3.80505e+07	3.12085e+07	1.63843e+07	6.17846e+07	3.31222e+07	1.82506e+07	0.295415	0.581359	0.0697044	1.30855	0.0117151	2.2815	0.00851346	2.46918	0.0346553	1.01611	0.737571	0.387472	0.782218	0.249999
NEG03188	-	7.08255e+07	6.34061e+07	6.94131e+07	4.20615e+07	4.60266e+07	4.9788e+07	0.489618	0.771214	0.703113	0.510174	0.501823	0.666203	0.625708	0.825922	0.00448424	1.24924	0.0760859	1.27191	0.208661	1.588
NEG03196	-	3.63225e+08	2.82124e+08	3.81995e+08	1.98066e+08	2.47046e+08	2.83727e+08	0.281011	3.24182	0.226177	3.34239	0.268142	3.03879	0.405846	3.06853	0.0329005	2.92927	0.486017	1.21999	0.211995	3.83381
NEG03222	-	2.06493e+07	1.41418e+07	2.04367e+07	1.15774e+07	1.32423e+07	1.00391e+07	0.0399256	1.02627	0.13807	0.734727	0.514934	0.428331	0.277049	0.312286	0.0116634	0.692493	0.69597	0.102453	0.0342723	1.42835
NEG03259	-	4.97081e+07	2.0883e+07	2.32091e+07	2.27184e+07	2.37854e+07	3.22699e+07	0.0334937	2.21381	0.609001	0.0533071	0.910507	0.820214	0.421645	0.892049	0.0508458	1.14223	0.743754	0.17726	0.217319	0.69354
NEG03263	-	3.61624e+07	3.40772e+07	5.16364e+07	1.6367e+07	2.03309e+07	2.49815e+07	0.857529	0.783579	0.257499	1.64334	0.387506	0.837891	0.389037	0.969719	0.0128777	1.04773	0.208312	1.06744	0.0453869	1.98689
NEG03269	-	1.16212e+08	1.02027e+08	7.5067e+07	1.91378e+07	4.17444e+07	4.50891e+07	0.567962	0.866197	0.696099	0.553229	0.306482	2.03719	0.881981	1.32297	0.00011957	2.31076	0.0538655	2.36368	0.654215	1.60427
NEG03280	-	1.04648e+07	1.02236e+07	3.29167e+06	2.52616e+07	1.48404e+07	6.93117e+06	0.923644	0.196987	0.023457	0.962685	0.0683206	1.35616	0.00180427	1.71427	0.014751	0.890529	0.105699	0.603272	0.0814138	0.613336

## Sheet: Table S3
Table S3 KEGG enrichment list of metabolites of the two groups of strains
Number	Pathway ID	Pathway	Count (1074)	Percent(%)
1	ko01100	Metabolic pathways	594	55.31
2	ko01120	Microbial metabolism in diverse environments	290	27
3	ko01110	Biosynthesis of secondary metabolites	259	24.12
4	ko01130	Biosynthesis of antibiotics	150	13.97
5	ko00564	Glycerophospholipid metabolism	90	8.38
6	ko01230	Biosynthesis of amino acids	84	7.82
7	ko01220	Degradation of aromatic compounds	76	7.08
8	ko02010	ABC transporters	62	5.77
9	ko00230	Purine metabolism	56	5.21
10	ko01200	Carbon metabolism	55	5.12
11	ko00600	Sphingolipid metabolism	44	4.1
12	ko00270	Cysteine and methionine metabolism	41	3.82
13	ko00240	Pyrimidine metabolism	38	3.54
14	ko00340	Histidine metabolism	35	3.26
15	ko00630	Glyoxylate and dicarboxylate metabolism	33	3.07
16	ko00591	Linoleic acid metabolism	31	2.89
17	ko00590	Arachidonic acid metabolism	30	2.79
18	ko00592	alpha-Linolenic acid metabolism	30	2.79
19	ko00330	Arginine and proline metabolism	29	2.7
20	ko01210	2-Oxocarboxylic acid metabolism	28	2.61
21	ko00400	Phenylalanine, tyrosine and tryptophan biosynthesis	26	2.42
22	ko00410	beta-Alanine metabolism	26	2.42
23	ko04140	Regulation of autophagy	25	2.33
24	ko00040	Pentose and glucuronate interconversions	24	2.23
25	ko00520	Amino sugar and nucleotide sugar metabolism	24	2.23
26	ko00260	Glycine, serine and threonine metabolism	23	2.14
27	ko00563	Glycosylphosphatidylinositol(GPI)-anchor biosynthesis	23	2.14
28	ko01040	Biosynthesis of unsaturated fatty acids	23	2.14
29	ko00750	Vitamin B6 metabolism	22	2.05
30	ko00760	Nicotinate and nicotinamide metabolism	22	2.05
31	ko00350	Tyrosine metabolism	19	1.77
32	ko00970	Aminoacyl-tRNA biosynthesis	19	1.77
33	ko00360	Phenylalanine metabolism	18	1.68
34	ko00450	Selenocompound metabolism	18	1.68
35	ko00640	Propanoate metabolism	18	1.68
36	ko00860	Porphyrin and chlorophyll metabolism	18	1.68
37	ko00900	Terpenoid backbone biosynthesis	18	1.68
38	ko00030	Pentose phosphate pathway	17	1.58
39	ko00380	Tryptophan metabolism	17	1.58
40	ko00710	Carbon fixation in photosynthetic organisms	17	1.58
41	ko00250	Alanine, aspartate and glutamate metabolism	16	1.49
42	ko00460	Cyanoamino acid metabolism	16	1.49
43	ko00561	Glycerolipid metabolism	16	1.49
44	ko00310	Lysine degradation	15	1.4
45	ko00730	Thiamine metabolism	15	1.4
46	ko00220	Arginine biosynthesis	14	1.3
47	ko00480	Glutathione metabolism	14	1.3
48	ko00620	Pyruvate metabolism	14	1.3
49	ko00908	Zeatin biosynthesis	14	1.3
50	ko00430	Taurine and hypotaurine metabolism	13	1.21
51	ko00790	Folate biosynthesis	13	1.21
52	ko00910	Nitrogen metabolism	13	1.21
53	ko00010	Glycolysis / Gluconeogenesis	12	1.12
54	ko00052	Galactose metabolism	12	1.12
55	ko00562	Inositol phosphate metabolism	12	1.12
56	ko00770	Pantothenate and CoA biosynthesis	12	1.12
57	ko00053	Ascorbate and aldarate metabolism	11	1.02
58	ko00300	Lysine biosynthesis	11	1.02
59	ko00940	Phenylpropanoid biosynthesis	11	1.02
60	ko00941	Flavonoid biosynthesis	11	1.02
61	ko00020	Citrate cycle (TCA cycle)	10	0.93
62	ko00261	Monobactam biosynthesis	10	0.93
63	ko00943	Isoflavonoid biosynthesis	10	0.93
64	ko04070	Phosphatidylinositol signaling system	10	0.93
65	ko00500	Starch and sucrose metabolism	9	0.84
66	ko00565	Ether lipid metabolism	9	0.84
67	ko00650	Butanoate metabolism	9	0.84
68	ko00660	C5-Branched dibasic acid metabolism	9	0.84
69	ko04075	Plant hormone signal transduction	9	0.84
70	ko00051	Fructose and mannose metabolism	8	0.74
71	ko00130	Ubiquinone and other terpenoid-quinone biosynthesis	8	0.74
72	ko00190	Oxidative phosphorylation	8	0.74
73	ko00232	Caffeine metabolism	8	0.74
74	ko00290	Valine, leucine and isoleucine biosynthesis	8	0.74
75	ko00944	Flavone and flavonol biosynthesis	8	0.74
76	ko00950	Isoquinoline alkaloid biosynthesis	8	0.74
77	ko00965	Betalain biosynthesis	8	0.74
78	ko00966	Glucosinolate biosynthesis	8	0.74
79	ko00195	Photosynthesis	7	0.65
80	ko00740	Riboflavin metabolism	7	0.65
81	ko00780	Biotin metabolism	7	0.65
82	ko00904	Diterpenoid biosynthesis	7	0.65
83	ko00920	Sulfur metabolism	7	0.65
84	ko00960	Tropane, piperidine and pyridine alkaloid biosynthesis	7	0.65
85	ko04122	Sulfur relay system	7	0.65
86	ko00100	Steroid biosynthesis	6	0.56
87	ko00072	Synthesis and degradation of ketone bodies	5	0.47
88	ko00280	Valine, leucine and isoleucine degradation	5	0.47
89	ko00901	Indole alkaloid biosynthesis	5	0.47
90	ko00905	Brassinosteroid biosynthesis	5	0.47
91	ko00071	Fatty acid degradation	4	0.37
92	ko00902	Monoterpenoid biosynthesis	4	0.37
93	ko00061	Fatty acid biosynthesis	3	0.28
94	ko00332	Carbapenem biosynthesis	3	0.28
95	ko00402	Benzoxazinoid biosynthesis	3	0.28
96	ko00906	Carotenoid biosynthesis	3	0.28
97	ko01212	Fatty acid metabolism	3	0.28
98	ko00073	Cutin, suberine and wax biosynthesis	2	0.19
99	ko00472	D-Arginine and D-ornithine metabolism	2	0.19
100	ko00510	N-Glycan biosynthesis	2	0.19
101	ko00942	Anthocyanin biosynthesis	2	0.19
102	ko01058	Acridone alkaloid biosynthesis	2	0.19
103	ko04144	Endocytosis	2	0.19
104	ko00062	Fatty acid elongation	1	0.09
105	ko00531	Glycosaminoglycan degradation	1	0.09
106	ko00785	Lipoic acid metabolism	1	0.09
107	ko00903	Limonene and pinene degradation	1	0.09
108	ko00909	Sesquiterpenoid and triterpenoid biosynthesis	1	0.09
109	ko00945	Stilbenoid, diarylheptanoid and gingerol biosynthesis	1	0.09
110	ko04141	Protein processing in endoplasmic reticulum	1	0.09
111	ko04145	Phagosome	1	0.09
112	ko04626	Plant-pathogen interaction	1	0.09

## Sheet: Table S4
Table S4 List of the KEGG pathway of six significant expression modules of metabolites in H and L.
Pathway ID	Pathway	DEGs genes with pathway annotation	All genes with pathway annotation	P value
H profile0
ko01130	Biosynthesis of antibiotics	3(100%)	17(16.50%)	0.0038
ko00052	Galactose metabolism	2(66.67%)	7(6.80%)	0.0116
ko00562	Inositol phosphate metabolism	1(33.33%)	1(0.97%)	0.0291
ko00901	Indole alkaloid biosynthesis	1(33.33%)	1(0.97%)	0.0291
ko04070	Phosphatidylinositol signaling system	1(33.33%)	1(0.97%)	0.0291
H profile3
ko00950	Isoquinoline alkaloid biosynthesis	2(20.00%)	3(2.91%)	0.0243
ko00350	Tyrosine metabolism	2(20.00%)	4(3.88%)	0.0461
H profile4
ko04075	Plant hormone signal transduction	1(50.00%)	1(0.97%)	0.0194
ko00051	Fructose and mannose metabolism	1(50.00%)	2(1.94%)	0.0386
ko00904	Diterpenoid biosynthesis	1(50.00%)	2(1.94%)	0.0386
H profile7
ko00640	Propanoate metabolism	1(100%)	2(1.94%)	0.0194
L profile0
ko00950	Isoquinoline alkaloid biosynthesis	2(28.57%)	3(2.91%)	0.0116
ko00310	Lysine degradation	2(28.57%)	4(3.88%)	0.0224
ko00940	Phenylpropanoid biosynthesis	2(28.57%)	4(3.88%)	0.0224
L profile7
ko00040	Pentose and glucuronate interconversions	1(100%)	3(2.91%)	0.0291

## Sheet: Table S5
Table S5 The detail information of the genes obtained from transcriptome and metabolome association analysis.
geneID	Symbol	Hd17_rpkm	Hd34_rpkm	Hd51_rpkm	Ld17_rpkm	Ld34_rpkm	Ld51_rpkm	Ld17-vs-Hd17		Ld34-vs-Hd34		Ld51-vs-Hd51
								log2 Ratio(Ld17/Hd17)	FDR	log2 Ratio(Ld34/Hd34)	FDR	log2 Ratio(Ld51/Hd51)	FDR
Unigene0000022	--	21.4778	22.5955	20.1295	21.8704	0.001	0.001	0.0261	0.9849	-14.4637	0	-14.297	0
Unigene0000053	--	24.4699	25.7439	23.6324	24.7046	0.001	0.001	0.0138	1	-14.6519	0	-14.5285	0
Unigene0000406	--	3.6122	3.2236	26.9902	3.4124	1.1132	1.0623	-0.0821	0.8622	-1.5339	0.0024	-4.6672	0.0001
Unigene0000435	FACE1	33.0689	30.9593	34.9472	33.591	29.335	26.5199	0.0226	0.9757	-0.0777	0.7809	-0.3981	0.0374
Unigene0000449	hgsA	19.3308	16.6214	17.3316	29.3867	20.0926	19.1641	0.6043	0.0221	0.2736	0.2622	0.145	0.5837
Unigene0000622	SPBC1773.13	2.0056	1.6746	1.2145	1.9426	1.519	1.9531	-0.046	0.9701	-0.1407	0.7819	0.6854	0.0274
Unigene0000631	FLCY	40.9515	38.9255	46.4578	45.5097	47.8843	36.8364	0.1523	0.6172	0.2988	0.1659	-0.3348	0.0522
Unigene0000914	--	20.9177	22.6456	20.5175	22.8249	0.001	0.001	0.1259	0.7811	-14.4669	0	-14.3246	0
Unigene0000939	icmt	56.6905	53.1312	48.7639	82.4389	56.864	45.6459	0.5402	0.0191	0.098	0.7595	-0.0953	0.719
Unigene0001056	--	7.2795	8.3663	24.2079	6.2061	2.6913	3.1495	-0.2302	0.5288	-1.6363	0	-2.9423	0
Unigene0001237	PST2	43.1129	54.4969	65.1262	38.6761	97.6875	71.4156	-0.1567	0.6253	0.842	0.0001	0.133	0.6372
Unigene0001552	ubiG	61.4091	62.1476	56.5137	73.9677	64.4866	68.3751	0.2684	0.3042	0.0533	0.8748	0.2749	0.215
Unigene0001579	AFUA_6G02800	102.211	48.9881	473.075	125.463	36.8005	43.4733	0.2957	0.571	-0.4127	0.353	-3.4439	0
Unigene0001642	COQ2	0.252	0.8225	10.8249	2.1247	10.7798	7.1247	3.0756	0	3.7121	0	-0.6035	0.0494
Unigene0001911	mvd1	42.7725	37.3157	41.2468	56.657	48.3805	40.6628	0.4056	0.1029	0.3746	0.0892	-0.0206	0.9618
Unigene0001914	COQ2	9.0259	9.8645	5.8258	5.2004	5.6435	7.9266	-0.7955	0.0172	-0.8056	0.0006	0.4442	0.0504
Unigene0002023	--	8.3711	8.463	7.0737	8.7785	0.001	0.001	0.0686	0.9424	-13.0469	0	-12.7882	0
Unigene0002094	--	0.7848	1.119	10.4174	1.309	0.6296	0.9375	0.7382	0.1029	-0.8297	0.0416	-3.474	0
Unigene0002254	ERG7	47.2561	41.7206	36.3941	52.8464	40.8758	42.9112	0.1613	0.5673	-0.0295	0.9414	0.2376	0.2373
Unigene0002732	carG	18.9407	17.3054	17.5453	21.4815	21.5741	18.5254	0.1816	0.5762	0.3181	0.1396	0.0784	0.7813
Unigene0002741	FDPS	4.8809	4.902	4.3397	54.9487	129.521	85.9742	3.4929	0	4.7237	0	4.3082	0
Unigene0002915	hspc4-1	39.1367	31.5254	79.0944	34.6756	15.678	19.273	-0.1746	0.6775	-1.0078	0	-2.037	0
Unigene0003146	TAT	98.9313	82.4119	58.8785	68.1735	41.0033	54.6505	-0.5372	0.033	-1.0071	0	-0.1075	0.6809
Unigene0003627	--	0.4826	0.768	2.293	0.4275	0.2029	0.3542	-0.175	0.9629	-1.9201	0.0568	-2.6947	0.0002
Unigene0003682	--	1.6179	1.7282	1.2951	2.4488	4.6457	5.362	0.598	0.1033	1.4266	0	2.0497	0
Unigene0004245	--	141.786	149.853	137.926	149.362	0.001	0.001	0.0751	0.8375	-17.1932	0	-17.0735	0
Unigene0004311	--	20.3406	20.0324	8.9856	12.1811	5.8867	7.437	-0.7397	0.0404	-1.7668	0	-0.2729	0.47
Unigene0004323	ppt1	2.7932	2.4196	1.8572	2.6075	1.5765	2.4861	-0.0993	0.889	-0.618	0.086	0.4208	0.2458
Unigene0004349	--	13.3107	12.9032	12.5441	13.6329	0.001	0.001	0.0345	0.9822	-13.6554	0	-13.6147	0
Unigene0004398	xynA	55.5277	54.1363	41.7719	72.8099	68.0105	61.0641	0.3909	0.1232	0.3292	0.1997	0.5478	0.0097
Unigene0004578	ERG2	170.137	145.737	94.3361	110.466	101.126	104.288	-0.6231	0.0038	-0.5272	0.0126	0.1447	0.5977
Unigene0005659	--	92.0907	90.151	86.3074	95.2185	0.001	0.001	0.0482	0.9177	-16.4601	0	-16.3972	0
Unigene0005819	--	0.0634	0.2659	0.5401	0.1802	0.0804	0.145	1.5081	0.4628	-1.7248	0.2976	-1.8973	0.0876
Unigene0005923	CHI1	37.4302	32.2502	38.6073	57.0474	106.529	127.497	0.608	0.0053	1.7239	0	1.7235	0
Unigene0005946	IDI	113.082	123.904	140.192	66.193	108.675	73.6101	-0.7726	0.005	-0.1892	0.4958	-0.9294	0
Unigene0006145	--	1.3879	1.9027	6.7192	1.0218	0.5054	1.5763	-0.4417	0.5936	-1.9126	0.0045	-2.0917	0
Unigene0006212	erg26	0.6602	0.6091	0.541	0.2628	0.1907	0.1511	-1.3289	0.0056	-1.6753	0.0023	-1.8401	0.0007
Unigene0006213	erg26	26.8369	24.821	26.9466	10.2432	8.4381	5.9935	-1.3895	0	-1.5566	0	-2.1686	0
Unigene0006525	--	3.4829	2.9455	3.8339	3.0949	0.001	0.001	-0.1704	0.8416	-11.5243	0	-11.9046	0
Unigene0006617	Coq2	22.9948	21.253	18.912	30.3286	19.6013	21.0923	0.3994	0.1131	-0.1167	0.6831	0.1574	0.518
Unigene0006918	hmgA	41.9887	67.4669	74.2079	43.3201	43.0413	39.7398	0.045	0.9328	-0.6485	0.0097	-0.901	0
Unigene0007007	--	21.1988	21.1202	18.9719	21.4278	0.001	0.001	0.0155	1	-14.3663	0	-14.2116	0
Unigene0007053	adh	0.1569	0.3957	1.1326	0.3362	0.0952	0.1614	1.0993	0.2552	-2.0554	0.0493	-2.8113	0.0004
Unigene0007073	NCU02305	30.5576	21.6826	16.0081	30.353	18.5293	21.3523	-0.0097	1	-0.2267	0.4112	0.4156	0.0517
Unigene0007103	erg26	5.4556	4.8172	2.4704	4.4612	3.0368	4.2416	-0.2903	0.3246	-0.6656	0.0055	0.7798	0.0004
Unigene0007116	ppt1	0.6129	1.0204	0.6614	0.68	0.333	0.7429	0.1497	0.9306	-1.6153	0.0042	0.1676	0.8716
Unigene0007298	ZNF879	3.3975	5.9217	10.597	7.7511	22.315	18.0781	1.1899	0	1.9139	0	0.7706	0.0001
Unigene0008498	--	1.3143	1.6263	3.1731	1.3121	0.5626	0.8923	-0.0024	1	-1.5313	0.0001	-1.8304	0
Unigene0008890	psbZ	22.1052	18.4967	17.8532	19.6131	0.001	0.001	-0.1726	0.6809	-14.175	0	-14.1239	0
Unigene0009035	SQLE	53.5998	45.0152	48.1173	123.921	102.495	80.0486	1.2091	0	1.1871	0	0.7343	0.001
Unigene0009091	--	0.0703	0.2505	0.6363	0.0531	0.001	0.001	-0.4064	1	-7.9685	0.1258	-9.3136	0.001
Unigene0009279	coq5	87.9456	77.7962	71.5471	95.6578	81.0019	64.5335	0.1213	0.7065	0.0583	0.8311	-0.1488	0.4617
Unigene0009297	MET2	12.3275	11.6698	11.6309	11.6224	9.293	9.0281	-0.085	0.8222	-0.3286	0.1616	-0.3655	0.0875
Unigene0009415	psbJ	32.564	32.5877	29.5698	32.4621	0.001	0.001	-0.0045	1	-14.992	0	-14.8518	0
Unigene0009432	RRT15	0.6202	0.653	5.832	3.8466	0.7272	0.6514	2.6327	0	0.1554	0.8998	-3.1624	0
Unigene0009855	--	77.5798	82.3841	73.9619	81.094	0.001	0.001	0.0639	0.8781	-16.3301	0	-16.1745	0
Unigene0009873	psbB	31.7177	34.3413	31.6633	32.5433	0.001	0.001	0.0371	0.9627	-15.0677	0	-14.9505	0
Unigene0009891	A	0.9751	1.0563	1.0286	0.795	12.7901	11.7512	-0.2947	0.4577	3.5979	0	3.514	0
Unigene0010653	FNTA	5.3504	4.9016	4.163	4.6101	5.2029	3.7854	-0.2148	0.5859	0.0861	0.8337	-0.1372	0.7359
Unigene0010654	FTA	0.8056	0.9835	1.0292	1.2116	1.0448	1.2412	0.5887	0.1971	0.0873	0.9091	0.2703	0.5893
Unigene0010844	PEX13	0.026	0.7043	3.3614	0.0357	0.0104	0.0656	0.4593	0.9351	-6.0769	0	-5.6799	0
Unigene0011329	coq7	0.7451	0.3377	0.281	0.3443	0.4819	0.3872	-1.1137	0.0689	0.5129	0.5917	0.4623	0.6931
Unigene0011330	coq7	0.5225	0.6561	0.5813	0.5487	0.7408	0.8842	0.0704	1	0.1752	0.8676	0.605	0.3337
Unigene0011352	CAO2	16.6147	17.7486	11.0984	10.7403	11.7329	15.1611	-0.6294	0.003	-0.5971	0.0016	0.45	0.0332
Unigene0011353	Bco2	0.156	0.0795	0.1885	0.1052	0.5437	0.3878	-0.5686	0.6645	2.7733	0	1.0405	0.2737
Unigene0011627	SPAC1687.02	0.371	0.4201	0.4018	0.3547	0.3686	0.4305	-0.0648	0.9759	-0.1885	0.826	0.0995	0.9606
Unigene0011628	SPAC1687.02	1.9719	1.785	1.7895	1.737	2.0021	1.887	-0.183	0.7076	0.1655	0.6872	0.0765	0.8895
Unigene0011860	SNOG_13722	7.065	87.2634	407.519	4.6366	2.2534	3.4148	-0.6076	0.0856	-5.2752	0	-6.8989	0
Unigene0012065	TAT	11.8522	20.9434	15.8513	8.8026	14.0171	21.6769	-0.4291	0.0372	-0.5793	0.082	0.4516	0.0393
Unigene0012274	coq6	76.0544	70.8776	70.6265	76.3452	71.4218	60.6276	0.0055	1	0.011	0.9927	-0.2202	0.2919
Unigene0012490	ERG11	192.487	112.761	51.3306	83.1481	87.726	75.4277	-1.211	0	-0.3622	0.2471	0.5553	0.014
Unigene0012775	ppt1	3.0321	2.478	2.6503	4.0211	3.3163	2.2738	0.4073	0.3491	0.4204	0.3124	-0.221	0.5763
Unigene0012875	nus1	2.6716	2.7822	2.4124	3.4182	2.8658	2.5099	0.3555	0.4651	0.0427	0.9503	0.0572	0.9363
Unigene0012876	--	1.8183	2.0197	1.2446	1.4639	1.5625	1.9093	-0.3127	0.527	-0.3703	0.3547	0.6173	0.2004
Unigene0013161	YJR111C	14.3987	12.4774	5.9041	6.7662	3.9691	4.7968	-1.0895	0	-1.6524	0	-0.2997	0.3325
Unigene0013210	ERG9	1.8454	2.17	2.0399	2.9529	2.7739	3.7532	0.6782	0.0315	0.3542	0.2967	0.8796	0.0014
Unigene0013211	ERG9	46.326	41.6974	34.8936	63.8395	41.5351	38.0692	0.4626	0.0267	-0.0056	1	0.1257	0.6536
Unigene0013309	--	4.4959	3.9706	25.9195	4.0239	0.9934	0.9789	-0.16	0.789	-1.9989	0.0533	-4.7267	0.0003
Unigene0013514	erg25	0.468	0.3539	0.311	0.2735	0.1297	0.2087	-0.7751	0.3861	-1.4478	0.093	-0.5751	0.6814
Unigene0013515	erg25	160.327	128.981	89.5705	235.53	103.998	111.93	0.5549	0.016	-0.3106	0.2618	0.3215	0.2165
Unigene0014266	--	0.2912	0.4449	1.2906	0.1596	0.0699	0.3442	-0.8677	0.6966	-2.6701	0.0735	-1.9069	0.0182
Unigene0014267	--	0.0197	0.1609	0.4687	0.0663	0.0132	0.0561	1.7508	0.7424	-3.6115	0.1643	-3.0633	0.0224
Unigene0014510	MMF1	615.426	566.607	246.521	339.518	171.783	215.568	-0.8581	0.0057	-1.7218	0	-0.1936	0.4609
Unigene0014534	acat1-b	246.501	218.395	227.675	418.778	298.375	225.459	0.7646	0.0002	0.4502	0.0542	-0.0141	0.9854
Unigene0014738	erg6	70.729	53.6075	67.365	153.083	105.555	84.0598	1.1139	0	0.9775	0	0.3194	0.2646
Unigene0014749	erg6	3.9136	2.572	2.2811	9.3086	5.836	4.7817	1.2501	0	1.1821	0.0192	1.0678	0.0109
Unigene0014797	--	61.7171	61.8241	55.5106	53.2794	59.3818	58.6	-0.2121	0.4523	-0.0581	0.8551	0.0781	0.7915
Unigene0014798	--	2.2857	1.7136	1.9399	1.8558	1.5343	2.8144	-0.3005	0.7239	-0.1595	0.8939	0.5369	0.4054
Unigene0014799	Fntb	60.4847	51.2395	49.285	47.7908	66.6434	60.9726	-0.3398	0.1265	0.3792	0.0528	0.307	0.0752
Unigene0014900	SPBC1773.13	0.6061	0.5399	0.3358	0.7022	0.3661	0.8013	0.2125	0.7505	-0.5605	0.3796	1.2549	0.0009
Unigene0015056	erg5	30.8928	30.2332	30.2544	28.6148	33.8045	28.5733	-0.1105	0.8314	0.1611	0.5039	-0.0825	0.7426
Unigene0015297	coq3	46.2663	42.672	40.4634	54.1475	46.5214	46.1045	0.2269	0.3883	0.1246	0.6459	0.1883	0.3681
Unigene0015298	--	1.8502	1.8795	1.8722	2.5249	2.8569	2.7908	0.4486	0.4892	0.6041	0.2682	0.5759	0.38
Unigene0015620	CYP51	2.9034	2.1477	1.2388	1.3763	0.8661	1.3238	-1.0769	0.052	-1.3102	0.0609	0.0957	0.9428
Unigene0015621	erg11	75.166	52.6952	137.163	282.337	523.981	384.305	1.9093	0	3.3138	0	1.4864	0
Unigene0015643	ACAT	34.2414	36.6092	22.3151	20.2961	24.2802	30.3546	-0.7545	0.0004	-0.5924	0.0036	0.4439	0.0071
Unigene0015995	DBP3	0.0513	0.1122	0.2801	0.0765	0.0355	0.044	0.5756	0.8684	-1.662	0.2083	-2.6694	0.0096
Unigene0016081	ERG27	15.2375	13.3418	14.8655	16.805	16.9694	15.4004	0.1413	0.6804	0.347	0.1271	0.051	0.8625
Unigene0016113	--	82.2447	76.6153	42.1417	51.0871	26.5691	35.1149	-0.687	0.0005	-1.5279	0	-0.2632	0.2058
Unigene0016165	--	9.68	8.4283	9.1502	12.9395	10.648	9.2288	0.4187	0.1688	0.3373	0.4086	0.0123	1
Unigene0016503	SPAC4D7.04c	81.6989	84.7056	73.2839	135.243	82.2527	98.5559	0.7272	0.0056	-0.0424	0.9049	0.4274	0.0226
Unigene0016504	--	1.2648	1.388	1.4413	1.8431	2.1475	2.1048	0.5432	0.4602	0.6296	0.3698	0.5463	0.3539
Unigene0016619	SPCC1672.09	99.9961	81.5318	88.102	143.968	109.464	120.766	0.5258	0.0202	0.425	0.0691	0.455	0.0217
Unigene0016817	SPCC1183.11	4.9459	4.7579	4.5795	5.3305	9.6393	13.4045	0.1081	0.8013	1.0186	0	1.5494	0
